# Supplementary material for: Bis{2-[3-(dimethyl­ammonio)­propyl­imino­methyl-κN]-6-meth­oxy­phenolato-κO 1}bis­(thio­cyanato-κN)nickel(II)
Source: Acta Crystallogr Sect E Struct Rep Online. 2010 Oct 2;66(Pt 11):m1352. doi: 10.1107/S1600536810038298 (PMC3009057; doi:10.1107/S1600536810038298)
Supplement: Supplementary file 1 [file e-66-m1352-sup1.cif]

##############################################################################
###                                                                        ###
###        Electronic paper (Acta Crystallographica Section E)             ###
###                                                                        ###
##############################################################################
#                                                                            #
# This CIF contains the data in a paper accepted for publication in Acta     #
# Crystallographica Section E. It conforms to the requirements of Notes      #
# for Authors for Section E, and has been peer reviewed under the auspices   #
# of the IUCr Commission on Journals.                                        #
#                                                                            #
# Full details of the Crystallographic Information File format               #
# are given in the paper "The Crystallographic Information File (CIF):       #
# a New Standard Archive File for Crystallography" by S. R. Hall, F. H.      #
# Allen and I. D. Brown [Acta Cryst. (1991), A47, 655-685].                  #
#                                                                            #
# The current version of the core CIF dictionary is obtainable from          #
# ftp://ftp.iucr.org/pub/cif_core.dic. The current version number is 2.4.    #
#                                                                            #
# Software is freely available for graphical display of the structure(s) in  #
# this CIF.  For information consult the CIF home page http://www.iucr.org/  #
# cif/home.html                                                              #
#                                                                            #
# This file may be used for bona fide research purposes within the           #
# scientific community so long as proper attribution is given to the journal # 
# article from which it was obtained.                                        #
#                                                                            #
##############################################################################
                                             
data_global
_audit_creation_method     'form.cif (version 2.0)'
_journal_data_validation_number     ?
_journal_date_recd_electronic     2010-09-24
_journal_date_accepted     2010-09-24
_journal_name_full     'Acta Crystallographica, Section E'
_journal_year     2010
_journal_volume     66
_journal_issue     11
_journal_page_first     m1352
_journal_page_last     m1352
_journal_paper_category     QM
_journal_coeditor_code     HB5649
_publ_contact_author_name     'Ling-Wei Xue'
_publ_contact_author_address
;
College of Chemistry and Chemical Engineering
Pingdingshan University
Pingdingshan Henan 467000
People's Republic of China
;
_publ_contact_author_email     pdsuchemistry@163.com
_publ_contact_author_fax     ?
_publ_contact_author_phone     ?
_publ_section_title
;\
Bis{2-[3-(dimethylammonio)propyliminomethyl-\k<i>N</i>]-6-methoxyphenolato-\
\k<i>O</i>^1^}bis(thiocyanato-\k<i>N</i>)nickel(II)
;
loop_
    _publ_author_name
    _publ_author_address
    'Ling-Wei Xue'
;
College of Chemistry and Chemical Engineering
Pingdingshan University
Pingdingshan Henan 467000
People's Republic of China
;
    'Gan-Qing Zhao'
;
College of Chemistry and Chemical Engineering
Pingdingshan University
Pingdingshan Henan 467000
People's Republic of China
;
    'Yong-Jun Han'
;
College of Chemistry and Chemical Engineering
Pingdingshan University
Pingdingshan Henan 467000
People's Republic of China
;
    'Li-Hua Chen'
;
College of Chemistry and Chemical Engineering
Pingdingshan University
Pingdingshan Henan 467000
People's Republic of China
;
    'Qin-Long Peng'
;
College of Chemistry and Chemical Engineering
Pingdingshan University
Pingdingshan Henan 467000
People's Republic of China
;
data_I
_audit_creation_method     SHELXL-97
_chemical_name_systematic
;
Bis{2-[3-(dimethylammonio)propyliminomethyl-\k<i>N</i>]-6-methoxyphenolato-
\k<i>O</i>^1^}bis(thiocyanato-\k<i>N</i>)nickel(II)
;
_chemical_name_common     ?
_chemical_formula_moiety     'C28 H40 N6 Ni O4 S2'
_chemical_formula_sum     'C28 H40 N6 Ni O4 S2'
_chemical_formula_iupac     '[Ni (N C S)2 (C13 H20 N2 O2)2]'
_chemical_formula_weight     647.49
_chemical_melting_point     ?
_symmetry_cell_setting     monoclinic
_symmetry_space_group_name_H-M     'P 21/c'
_symmetry_space_group_name_Hall     '-P 2ybc'
loop_
    _symmetry_equiv_pos_as_xyz
    'x, y, z'
    '-x, y+1/2, -z+1/2'
    '-x, -y, -z'
    'x, -y-1/2, z-1/2'
_cell_length_a     16.228(2)
_cell_length_b     15.642(2)
_cell_length_c     13.3912(18)
_cell_angle_alpha     90.00
_cell_angle_beta     113.132(2)
_cell_angle_gamma     90.00
_cell_volume     3126.0(7)
_cell_formula_units_Z     4
_cell_measurement_reflns_used     5211
_cell_measurement_theta_min     2.6
_cell_measurement_theta_max     27.2
_cell_measurement_temperature     298(2)
_exptl_crystal_description     block
_exptl_crystal_colour     green
_exptl_crystal_size_max     0.23
_exptl_crystal_size_mid     0.23
_exptl_crystal_size_min     0.20
_exptl_crystal_density_diffrn     1.376
_exptl_crystal_density_meas     ?
_exptl_crystal_density_method     'not measured'
_exptl_crystal_F_000     1368
_exptl_absorpt_coefficient_mu     0.797
_exptl_absorpt_correction_type     multi-scan
_exptl_absorpt_process_details     '(SADABS; Sheldrick, 1996)'
_exptl_absorpt_correction_T_min     0.8379
_exptl_absorpt_correction_T_max     0.8569
_exptl_special_details
;
;
_diffrn_ambient_temperature     298(2)
_diffrn_radiation_type     MoK\a
_diffrn_radiation_wavelength     0.71073
_diffrn_radiation_source     'fine-focus sealed tube'
_diffrn_radiation_monochromator     graphite
_diffrn_measurement_device_type     'Bruker SMART CCD'
_diffrn_measurement_method     \w
_diffrn_detector_area_resol_mean     ?
_diffrn_reflns_number     17748
_diffrn_reflns_av_R_equivalents     0.0263
_diffrn_reflns_av_sigmaI/netI     0.0339
_diffrn_reflns_theta_min     1.89
_diffrn_reflns_theta_max     27.00
_diffrn_reflns_theta_full     27.00
_diffrn_measured_fraction_theta_max     0.994
_diffrn_measured_fraction_theta_full     0.994
_diffrn_reflns_limit_h_min     -18
_diffrn_reflns_limit_h_max     20
_diffrn_reflns_limit_k_min     -19
_diffrn_reflns_limit_k_max     19
_diffrn_reflns_limit_l_min     -17
_diffrn_reflns_limit_l_max     7
_diffrn_standards_number     0
_diffrn_standards_interval_count     ?
_diffrn_standards_interval_time     ?
_diffrn_standards_decay_%     ?
_refine_special_details
;
Refinement of <i>F</i>^2^ against ALL reflections. The weighted <i>R</i>-factor
<i>wR</i> and goodness of fit <i>S</i> are based on <i>F</i>^2^, conventional
<i>R</i>-factors <i>R</i> are based on <i>F</i>, with <i>F</i> set to zero for
negative <i>F</i>^2^. The threshold expression of <i>F</i>^2^ >
\s(<i>F</i>^2^) is used only for calculating <i>R</i>-factors(gt) <i>etc</i>.
and is not relevant to the choice of reflections for refinement.
<i>R</i>-factors based on <i>F</i>^2^ are statistically about twice as large
as those based on <i>F</i>, and <i>R</i>- factors based on ALL data will be
even larger.
;
_reflns_number_total     6772
_reflns_number_gt     4916
_reflns_threshold_expression     I>2\s(I)
_refine_ls_structure_factor_coef     Fsqd
_refine_ls_matrix_type     full
_refine_ls_R_factor_all     0.0557
_refine_ls_R_factor_gt     0.0351
_refine_ls_wR_factor_gt     0.0810
_refine_ls_wR_factor_ref     0.0914
_refine_ls_goodness_of_fit_ref     1.017
_refine_ls_restrained_S_all     1.017
_refine_ls_number_reflns     6772
_refine_ls_number_parameters     385
_refine_ls_number_restraints     2
_refine_ls_hydrogen_treatment     mixed
_refine_ls_weighting_scheme     calc
_refine_ls_weighting_details
         'calc w=1/[\s^2^(Fo^2^)+(0.0418P)^2^+0.6160P] where P=(Fo^2^+2Fc^2^)/3'
_atom_sites_solution_hydrogens     geom
_atom_sites_solution_primary     direct
_atom_sites_solution_secondary     difmap
_refine_ls_shift/su_max     0.001
_refine_ls_shift/su_mean     0.000
_refine_diff_density_max     0.262
_refine_diff_density_min     -0.380
_refine_ls_extinction_method     none
_refine_ls_extinction_coef     ?
loop_
    _atom_type_symbol
    _atom_type_description
    _atom_type_scat_dispersion_real
    _atom_type_scat_dispersion_imag
    _atom_type_scat_source
    'C' 'C' 0.0033 0.0016
                         'International Tables Vol C Tables 4.2.6.8 and 6.1.1.4'
    'H' 'H' 0.0000 0.0000
                         'International Tables Vol C Tables 4.2.6.8 and 6.1.1.4'
    'N' 'N' 0.0061 0.0033
                         'International Tables Vol C Tables 4.2.6.8 and 6.1.1.4'
    'O' 'O' 0.0106 0.0060
                         'International Tables Vol C Tables 4.2.6.8 and 6.1.1.4'
    'Ni' 'Ni' 0.3393 1.1124
                         'International Tables Vol C Tables 4.2.6.8 and 6.1.1.4'
    'S' 'S' 0.1246 0.1234
                         'International Tables Vol C Tables 4.2.6.8 and 6.1.1.4'
_computing_data_collection     'SMART (Bruker, 1998)'
_computing_cell_refinement     'SAINT (Bruker, 1998)'
_computing_data_reduction     'SAINT (Bruker, 1998)'
_computing_structure_solution     'SHELXS97 (Sheldrick, 2008)'
_computing_structure_refinement     'SHELXL97 (Sheldrick, 2008)'
_computing_molecular_graphics     'SHELXTL (Sheldrick, 2008)'
_computing_publication_material     'SHELXTL (Sheldrick, 2008)'
loop_
    _atom_site_type_symbol
    _atom_site_label
    _atom_site_fract_x
    _atom_site_fract_y
    _atom_site_fract_z
    _atom_site_U_iso_or_equiv
    _atom_site_adp_type
    _atom_site_calc_flag
    _atom_site_refinement_flags
    _atom_site_occupancy
    _atom_site_disorder_assembly
    _atom_site_disorder_group
    Ni Ni1 0.5000 0.5000 0.0000 0.03134(10) Uani d S 1 . .
    Ni Ni2 0.0000 0.5000 0.0000 0.03281(10) Uani d S 1 . .
    S S1 0.28158(5) 0.31526(5) -0.26156(5) 0.0710(2) Uani d . 1 . .
    S S2 0.18778(4) 0.75758(4) 0.05566(5) 0.05524(17) Uani d . 1 . .
    O O1 0.48274(9) 0.43998(8) 0.12568(11) 0.0399(3) Uani d . 1 . .
    O O2 0.54271(11) 0.39569(10) 0.33999(13) 0.0592(4) Uani d . 1 . .
    O O3 0.01284(9) 0.51671(8) 0.15603(11) 0.0395(3) Uani d . 1 . .
    O O4 -0.02789(11) 0.52191(10) 0.33375(13) 0.0528(4) Uani d . 1 . .
    N N1 0.38379(10) 0.57261(10) -0.02589(13) 0.0341(4) Uani d . 1 . .
    N N2 0.50658(12) 0.73003(11) -0.11985(15) 0.0408(4) Uani d D 1 . .
    N N3 0.41756(12) 0.41330(11) -0.11307(15) 0.0452(4) Uani d . 1 . .
    N N4 0.11950(10) 0.42923(10) 0.05634(13) 0.0347(4) Uani d . 1 . .
    N N5 0.00617(11) 0.31873(10) -0.21919(14) 0.0398(4) Uani d D 1 . .
    N N6 0.08080(12) 0.61079(11) 0.00524(15) 0.0443(4) Uani d . 1 . .
    C C1 0.37093(12) 0.53225(12) 0.14375(15) 0.0328(4) Uani d . 1 . .
    C C2 0.44253(13) 0.47353(12) 0.18471(16) 0.0337(4) Uani d . 1 . .
    C C3 0.46936(14) 0.44942(13) 0.29512(17) 0.0408(5) Uani d . 1 . .
    C C4 0.42342(15) 0.47622(14) 0.35629(17) 0.0441(5) Uani d . 1 . .
    H H4 0.4417 0.4577 0.4278 0.053 Uiso calc R 1 . .
    C C5 0.35069(15) 0.53011(15) 0.31371(18) 0.0456(5) Uani d . 1 . .
    H H5 0.3195 0.5473 0.3556 0.055 Uiso calc R 1 . .
    C C6 0.32498(13) 0.55794(13) 0.20875(17) 0.0395(5) Uani d . 1 . .
    H H6 0.2762 0.5946 0.1798 0.047 Uiso calc R 1 . .
    C C7 0.62574(17) 0.4410(2) 0.3822(2) 0.0724(8) Uani d . 1 . .
    H H7A 0.6307 0.4765 0.3264 0.109 Uiso calc R 1 . .
    H H7B 0.6744 0.4009 0.4067 0.109 Uiso calc R 1 . .
    H H7C 0.6279 0.4760 0.4421 0.109 Uiso calc R 1 . .
    C C8 0.34179(13) 0.57118(12) 0.03718(16) 0.0357(4) Uani d . 1 . .
    H H8 0.2863 0.5982 0.0119 0.043 Uiso calc R 1 . .
    C C9 0.34050(14) 0.62316(14) -0.12656(17) 0.0428(5) Uani d . 1 . .
    H H9A 0.2767 0.6115 -0.1568 0.051 Uiso calc R 1 . .
    H H9B 0.3643 0.6052 -0.1793 0.051 Uiso calc R 1 . .
    C C10 0.35530(15) 0.71901(14) -0.10719(19) 0.0491(6) Uani d . 1 . .
    H H10A 0.3274 0.7480 -0.1764 0.059 Uiso calc R 1 . .
    H H10B 0.3246 0.7375 -0.0617 0.059 Uiso calc R 1 . .
    C C11 0.45174(15) 0.74753(13) -0.05485(18) 0.0472(5) Uani d . 1 . .
    H H11A 0.4529 0.8085 -0.0412 0.057 Uiso calc R 1 . .
    H H11B 0.4796 0.7192 0.0149 0.057 Uiso calc R 1 . .
    C C12 0.60227(16) 0.75222(18) -0.0561(2) 0.0653(7) Uani d . 1 . .
    H H12A 0.6366 0.7408 -0.0990 0.098 Uiso calc R 1 . .
    H H12B 0.6250 0.7184 0.0089 0.098 Uiso calc R 1 . .
    H H12C 0.6069 0.8117 -0.0373 0.098 Uiso calc R 1 . .
    C C13 0.47408(16) 0.77696(15) -0.22516(18) 0.0542(6) Uani d . 1 . .
    H H13A 0.4762 0.8374 -0.2117 0.081 Uiso calc R 1 . .
    H H13B 0.4135 0.7602 -0.2683 0.081 Uiso calc R 1 . .
    H H13C 0.5116 0.7635 -0.2634 0.081 Uiso calc R 1 . .
    C C14 0.14218(13) 0.42832(12) 0.24865(16) 0.0359(5) Uani d . 1 . .
    C C15 0.06605(13) 0.47581(12) 0.24231(16) 0.0361(5) Uani d . 1 . .
    C C16 0.04936(15) 0.48005(13) 0.33849(17) 0.0424(5) Uani d . 1 . .
    C C17 0.10847(17) 0.44819(14) 0.43617(18) 0.0512(6) Uani d . 1 . .
    H H17 0.0965 0.4543 0.4983 0.061 Uiso calc R 1 . .
    C C18 0.18630(16) 0.40673(14) 0.44204(18) 0.0517(6) Uani d . 1 . .
    H H18 0.2275 0.3867 0.5082 0.062 Uiso calc R 1 . .
    C C19 0.20132(14) 0.39593(13) 0.34964(17) 0.0453(5) Uani d . 1 . .
    H H19 0.2521 0.3663 0.3533 0.054 Uiso calc R 1 . .
    C C20 -0.10592(18) 0.46990(19) 0.2910(2) 0.0693(8) Uani d . 1 . .
    H H20A -0.1103 0.4453 0.2234 0.104 Uiso calc R 1 . .
    H H20B -0.1580 0.5042 0.2790 0.104 Uiso calc R 1 . .
    H H20C -0.1022 0.4251 0.3416 0.104 Uiso calc R 1 . .
    C C21 0.16576(13) 0.41259(12) 0.15670(17) 0.0376(5) Uani d . 1 . .
    H H21 0.2213 0.3873 0.1723 0.045 Uiso calc R 1 . .
    C C22 0.16275(13) 0.40526(13) -0.01820(17) 0.0407(5) Uani d . 1 . .
    H H22A 0.2264 0.4171 0.0166 0.049 Uiso calc R 1 . .
    H H22B 0.1383 0.4403 -0.0831 0.049 Uiso calc R 1 . .
    C C23 0.14924(14) 0.31075(14) -0.05085(18) 0.0461(5) Uani d . 1 . .
    H H23A 0.1805 0.2991 -0.0980 0.055 Uiso calc R 1 . .
    H H23B 0.1772 0.2764 0.0141 0.055 Uiso calc R 1 . .
    C C24 0.05311(14) 0.28187(13) -0.10793(17) 0.0448(5) Uani d . 1 . .
    H H24A 0.0520 0.2200 -0.1135 0.054 Uiso calc R 1 . .
    H H24B 0.0203 0.2977 -0.0639 0.054 Uiso calc R 1 . .
    C C25 0.04371(16) 0.28787(17) -0.2978(2) 0.0575(6) Uani d . 1 . .
    H H25A 0.0398 0.2267 -0.3023 0.086 Uiso calc R 1 . .
    H H25B 0.1053 0.3049 -0.2736 0.086 Uiso calc R 1 . .
    H H25C 0.0102 0.3121 -0.3680 0.086 Uiso calc R 1 . .
    C C26 -0.09173(14) 0.30137(17) -0.26210(19) 0.0568(6) Uani d . 1 . .
    H H26A -0.1017 0.2408 -0.2647 0.085 Uiso calc R 1 . .
    H H26B -0.1199 0.3248 -0.3339 0.085 Uiso calc R 1 . .
    H H26C -0.1168 0.3274 -0.2154 0.085 Uiso calc R 1 . .
    C C27 0.36096(14) 0.37389(13) -0.17575(16) 0.0374(5) Uani d . 1 . .
    C C28 0.12526(14) 0.67114(13) 0.02399(16) 0.0378(5) Uani d . 1 . .
    H H2 0.5041(18) 0.6730(7) -0.132(2) 0.080 Uiso d D 1 . .
    H H5A 0.0166(17) 0.3749(7) -0.207(2) 0.080 Uiso d D 1 . .
loop_
    _atom_site_aniso_label
    _atom_site_aniso_U_11
    _atom_site_aniso_U_22
    _atom_site_aniso_U_33
    _atom_site_aniso_U_12
    _atom_site_aniso_U_13
    _atom_site_aniso_U_23
    Ni1 0.0356(2) 0.02943(18) 0.03020(19) -0.00061(14) 0.01426(15) -0.00052(14)
    Ni2 0.03240(19) 0.03016(18) 0.02986(19) 0.00455(14) 0.00575(15) -0.00108(14)
    S1 0.0568(4) 0.1032(6) 0.0513(4) -0.0330(4) 0.0194(3) -0.0272(4)
    S2 0.0585(4) 0.0471(3) 0.0575(4) -0.0116(3) 0.0200(3) 0.0014(3)
    O1 0.0518(9) 0.0349(7) 0.0406(8) 0.0074(6) 0.0264(7) 0.0048(6)
    O2 0.0665(11) 0.0570(10) 0.0538(10) 0.0182(9) 0.0232(9) 0.0186(8)
    O3 0.0434(8) 0.0371(7) 0.0321(7) 0.0099(6) 0.0084(6) -0.0007(6)
    O4 0.0635(11) 0.0478(9) 0.0506(10) 0.0036(8) 0.0261(8) -0.0062(7)
    N1 0.0351(9) 0.0340(8) 0.0331(9) -0.0007(7) 0.0133(7) 0.0008(7)
    N2 0.0445(10) 0.0334(9) 0.0467(10) 0.0033(8) 0.0204(9) 0.0088(8)
    N3 0.0477(11) 0.0399(10) 0.0444(10) -0.0053(8) 0.0141(9) -0.0058(8)
    N4 0.0327(9) 0.0303(8) 0.0365(9) 0.0017(7) 0.0087(7) -0.0034(7)
    N5 0.0380(9) 0.0345(9) 0.0427(10) 0.0024(8) 0.0113(8) -0.0082(8)
    N6 0.0416(10) 0.0398(10) 0.0475(11) 0.0034(8) 0.0133(9) -0.0019(8)
    C1 0.0340(10) 0.0334(9) 0.0331(10) -0.0070(8) 0.0153(9) -0.0046(8)
    C2 0.0366(11) 0.0312(9) 0.0362(11) -0.0070(8) 0.0174(9) -0.0030(8)
    C3 0.0460(12) 0.0382(11) 0.0384(12) -0.0023(9) 0.0168(10) 0.0028(9)
    C4 0.0545(14) 0.0480(12) 0.0317(11) -0.0076(11) 0.0189(10) 0.0008(9)
    C5 0.0523(14) 0.0513(12) 0.0427(13) -0.0087(11) 0.0288(11) -0.0066(11)
    C6 0.0360(11) 0.0429(11) 0.0424(12) -0.0048(9) 0.0184(10) -0.0035(10)
    C7 0.0526(16) 0.108(2) 0.0479(15) 0.0185(16) 0.0110(13) -0.0012(15)
    C8 0.0307(10) 0.0389(11) 0.0377(11) 0.0003(8) 0.0136(9) -0.0002(9)
    C9 0.0349(11) 0.0547(13) 0.0362(11) 0.0008(10) 0.0110(9) 0.0086(10)
    C10 0.0525(14) 0.0508(13) 0.0524(14) 0.0144(11) 0.0296(11) 0.0155(11)
    C11 0.0639(15) 0.0369(11) 0.0480(13) 0.0042(10) 0.0297(12) 0.0034(10)
    C12 0.0496(14) 0.0718(17) 0.0665(17) -0.0102(13) 0.0141(13) 0.0197(14)
    C13 0.0613(15) 0.0538(14) 0.0496(14) 0.0080(12) 0.0240(12) 0.0166(11)
    C14 0.0361(11) 0.0297(10) 0.0343(11) -0.0036(8) 0.0056(9) 0.0014(8)
    C15 0.0415(11) 0.0263(9) 0.0331(11) -0.0025(8) 0.0068(9) -0.0021(8)
    C16 0.0512(13) 0.0325(10) 0.0416(12) -0.0030(9) 0.0162(11) -0.0034(9)
    C17 0.0718(16) 0.0454(13) 0.0335(12) -0.0090(12) 0.0176(12) -0.0002(10)
    C18 0.0560(14) 0.0461(13) 0.0386(13) -0.0057(11) 0.0028(11) 0.0095(10)
    C19 0.0406(12) 0.0386(11) 0.0443(13) -0.0019(9) 0.0035(10) 0.0066(10)
    C20 0.0624(17) 0.0702(17) 0.086(2) -0.0055(14) 0.0402(16) -0.0064(16)
    C21 0.0303(10) 0.0284(9) 0.0460(12) 0.0010(8) 0.0064(9) 0.0015(9)
    C22 0.0343(11) 0.0443(12) 0.0393(11) 0.0029(9) 0.0098(9) -0.0033(9)
    C23 0.0415(12) 0.0449(12) 0.0443(12) 0.0087(10) 0.0086(10) -0.0061(10)
    C24 0.0496(13) 0.0352(11) 0.0458(12) 0.0050(10) 0.0145(10) -0.0024(9)
    C25 0.0553(15) 0.0642(16) 0.0575(15) 0.0057(12) 0.0269(12) -0.0116(13)
    C26 0.0411(12) 0.0712(16) 0.0525(14) -0.0069(12) 0.0123(11) -0.0120(13)
    C27 0.0397(11) 0.0398(11) 0.0367(11) 0.0031(9) 0.0194(10) 0.0008(9)
    C28 0.0386(11) 0.0380(11) 0.0357(11) 0.0089(9) 0.0134(9) 0.0035(9)
_geom_special_details
;
All e.s.d.'s (except the e.s.d. in the dihedral angle between two l.s. planes)
are estimated using the full covariance matrix. The cell e.s.d.'s are taken
into account individually in the estimation of e.s.d.'s in distances, angles
and torsion angles; correlations between e.s.d.'s in cell parameters are only
used when they are defined by crystal symmetry. An approximate (isotropic)
treatment of cell e.s.d.'s is used for estimating e.s.d.'s involving l.s.
planes.
;
loop_
    _geom_bond_atom_site_label_1
    _geom_bond_atom_site_label_2
    _geom_bond_site_symmetry_2
    _geom_bond_distance
    _geom_bond_publ_flag
    Ni1 O1 . 2.0403(13) y
    Ni1 O1 3_665 2.0403(13) ?
    Ni1 N3 3_665 2.0809(18) ?
    Ni1 N3 . 2.0809(18) y
    Ni1 N1 . 2.1102(16) y
    Ni1 N1 3_665 2.1102(16) ?
    Ni2 O3 3_565 2.0336(14) ?
    Ni2 O3 . 2.0336(14) y
    Ni2 N4 . 2.0990(15) y
    Ni2 N4 3_565 2.0990(15) ?
    Ni2 N6 . 2.1577(19) y
    Ni2 N6 3_565 2.1577(19) ?
    S1 C27 . 1.630(2) ?
    S2 C28 . 1.643(2) ?
    O1 C2 . 1.316(2) ?
    O2 C3 . 1.386(3) ?
    O2 C7 . 1.428(3) ?
    O3 C15 . 1.306(2) ?
    O4 C16 . 1.394(3) ?
    O4 C20 . 1.422(3) ?
    N1 C8 . 1.277(2) ?
    N1 C9 . 1.481(2) ?
    N2 C12 . 1.489(3) ?
    N2 C13 . 1.490(3) ?
    N2 C11 . 1.494(3) ?
    N2 H2 . 0.906(10) ?
    N3 C27 . 1.150(2) ?
    N4 C21 . 1.283(2) ?
    N4 C22 . 1.477(3) ?
    N5 C26 . 1.487(3) ?
    N5 C25 . 1.488(3) ?
    N5 C24 . 1.497(3) ?
    N5 H5A . 0.897(10) ?
    N6 C28 . 1.154(3) ?
    C1 C6 . 1.409(3) ?
    C1 C2 . 1.412(3) ?
    C1 C8 . 1.450(3) ?
    C2 C3 . 1.418(3) ?
    C3 C4 . 1.372(3) ?
    C4 C5 . 1.378(3) ?
    C4 H4 . 0.9300 ?
    C5 C6 . 1.371(3) ?
    C5 H5 . 0.9300 ?
    C6 H6 . 0.9300 ?
    C7 H7A . 0.9600 ?
    C7 H7B . 0.9600 ?
    C7 H7C . 0.9600 ?
    C8 H8 . 0.9300 ?
    C9 C10 . 1.524(3) ?
    C9 H9A . 0.9700 ?
    C9 H9B . 0.9700 ?
    C10 C11 . 1.509(3) ?
    C10 H10A . 0.9700 ?
    C10 H10B . 0.9700 ?
    C11 H11A . 0.9700 ?
    C11 H11B . 0.9700 ?
    C12 H12A . 0.9600 ?
    C12 H12B . 0.9600 ?
    C12 H12C . 0.9600 ?
    C13 H13A . 0.9600 ?
    C13 H13B . 0.9600 ?
    C13 H13C . 0.9600 ?
    C14 C19 . 1.410(3) ?
    C14 C15 . 1.415(3) ?
    C14 C21 . 1.447(3) ?
    C15 C16 . 1.418(3) ?
    C16 C17 . 1.376(3) ?
    C17 C18 . 1.394(3) ?
    C17 H17 . 0.9300 ?
    C18 C19 . 1.362(3) ?
    C18 H18 . 0.9300 ?
    C19 H19 . 0.9300 ?
    C20 H20A . 0.9600 ?
    C20 H20B . 0.9600 ?
    C20 H20C . 0.9600 ?
    C21 H21 . 0.9300 ?
    C22 C23 . 1.533(3) ?
    C22 H22A . 0.9700 ?
    C22 H22B . 0.9700 ?
    C23 C24 . 1.512(3) ?
    C23 H23A . 0.9700 ?
    C23 H23B . 0.9700 ?
    C24 H24A . 0.9700 ?
    C24 H24B . 0.9700 ?
    C25 H25A . 0.9600 ?
    C25 H25B . 0.9600 ?
    C25 H25C . 0.9600 ?
    C26 H26A . 0.9600 ?
    C26 H26B . 0.9600 ?
    C26 H26C . 0.9600 ?
loop_
    _geom_angle_atom_site_label_1
    _geom_angle_atom_site_label_2
    _geom_angle_atom_site_label_3
    _geom_angle_site_symmetry_1
    _geom_angle_site_symmetry_3
    _geom_angle
    _geom_angle_publ_flag
    O1 Ni1 O1 . 3_665 180.00(7) n
    O1 Ni1 N3 . 3_665 87.54(6) n
    O1 Ni1 N3 3_665 3_665 92.46(6) ?
    O1 Ni1 N3 . . 92.46(6) n
    O1 Ni1 N3 3_665 . 87.54(6) ?
    N3 Ni1 N3 3_665 . 180.00(7) ?
    O1 Ni1 N1 . . 88.84(6) n
    O1 Ni1 N1 3_665 . 91.16(6) ?
    N3 Ni1 N1 3_665 . 92.66(6) ?
    N3 Ni1 N1 . . 87.34(6) n
    O1 Ni1 N1 . 3_665 91.16(6) n
    O1 Ni1 N1 3_665 3_665 88.84(6) ?
    N3 Ni1 N1 3_665 3_665 87.34(6) ?
    N3 Ni1 N1 . 3_665 92.66(6) n
    N1 Ni1 N1 . 3_665 180.00(7) n
    O3 Ni2 O3 3_565 . 180.000(13) ?
    O3 Ni2 N4 3_565 . 90.50(6) ?
    O3 Ni2 N4 . . 89.50(6) n
    O3 Ni2 N4 3_565 3_565 89.50(6) ?
    O3 Ni2 N4 . 3_565 90.50(6) n
    N4 Ni2 N4 . 3_565 180.0 n
    O3 Ni2 N6 3_565 . 87.27(6) ?
    O3 Ni2 N6 . . 92.73(6) n
    N4 Ni2 N6 . . 87.02(6) n
    N4 Ni2 N6 3_565 . 92.98(6) ?
    O3 Ni2 N6 3_565 3_565 92.73(6) ?
    O3 Ni2 N6 . 3_565 87.27(6) n
    N4 Ni2 N6 . 3_565 92.98(6) n
    N4 Ni2 N6 3_565 3_565 87.02(6) ?
    N6 Ni2 N6 . 3_565 180.0 n
    C2 O1 Ni1 . . 124.97(12) ?
    C3 O2 C7 . . 112.77(19) ?
    C15 O3 Ni2 . . 127.67(13) ?
    C16 O4 C20 . . 113.10(18) ?
    C8 N1 C9 . . 115.21(16) ?
    C8 N1 Ni1 . . 123.83(13) ?
    C9 N1 Ni1 . . 120.71(13) ?
    C12 N2 C13 . . 109.21(17) ?
    C12 N2 C11 . . 110.42(18) ?
    C13 N2 C11 . . 112.99(17) ?
    C12 N2 H2 . . 107.2(17) ?
    C13 N2 H2 . . 109.6(18) ?
    C11 N2 H2 . . 107.2(17) ?
    C27 N3 Ni1 . . 168.91(17) ?
    C21 N4 C22 . . 114.76(16) ?
    C21 N4 Ni2 . . 124.16(14) ?
    C22 N4 Ni2 . . 120.55(12) ?
    C26 N5 C25 . . 109.85(17) ?
    C26 N5 C24 . . 111.28(18) ?
    C25 N5 C24 . . 112.90(17) ?
    C26 N5 H5A . . 110.2(17) ?
    C25 N5 H5A . . 110.1(18) ?
    C24 N5 H5A . . 102.3(18) ?
    C28 N6 Ni2 . . 169.71(18) ?
    C6 C1 C2 . . 120.01(18) ?
    C6 C1 C8 . . 116.18(18) ?
    C2 C1 C8 . . 123.79(18) ?
    O1 C2 C1 . . 123.56(18) ?
    O1 C2 C3 . . 119.90(18) ?
    C1 C2 C3 . . 116.52(18) ?
    C4 C3 O2 . . 120.12(19) ?
    C4 C3 C2 . . 121.65(19) ?
    O2 C3 C2 . . 118.21(19) ?
    C3 C4 C5 . . 121.2(2) ?
    C3 C4 H4 . . 119.4 ?
    C5 C4 H4 . . 119.4 ?
    C6 C5 C4 . . 119.0(2) ?
    C6 C5 H5 . . 120.5 ?
    C4 C5 H5 . . 120.5 ?
    C5 C6 C1 . . 121.4(2) ?
    C5 C6 H6 . . 119.3 ?
    C1 C6 H6 . . 119.3 ?
    O2 C7 H7A . . 109.5 ?
    O2 C7 H7B . . 109.5 ?
    H7A C7 H7B . . 109.5 ?
    O2 C7 H7C . . 109.5 ?
    H7A C7 H7C . . 109.5 ?
    H7B C7 H7C . . 109.5 ?
    N1 C8 C1 . . 127.30(18) ?
    N1 C8 H8 . . 116.3 ?
    C1 C8 H8 . . 116.3 ?
    N1 C9 C10 . . 112.56(17) ?
    N1 C9 H9A . . 109.1 ?
    C10 C9 H9A . . 109.1 ?
    N1 C9 H9B . . 109.1 ?
    C10 C9 H9B . . 109.1 ?
    H9A C9 H9B . . 107.8 ?
    C11 C10 C9 . . 115.79(18) ?
    C11 C10 H10A . . 108.3 ?
    C9 C10 H10A . . 108.3 ?
    C11 C10 H10B . . 108.3 ?
    C9 C10 H10B . . 108.3 ?
    H10A C10 H10B . . 107.4 ?
    N2 C11 C10 . . 114.93(18) ?
    N2 C11 H11A . . 108.5 ?
    C10 C11 H11A . . 108.5 ?
    N2 C11 H11B . . 108.5 ?
    C10 C11 H11B . . 108.5 ?
    H11A C11 H11B . . 107.5 ?
    N2 C12 H12A . . 109.5 ?
    N2 C12 H12B . . 109.5 ?
    H12A C12 H12B . . 109.5 ?
    N2 C12 H12C . . 109.5 ?
    H12A C12 H12C . . 109.5 ?
    H12B C12 H12C . . 109.5 ?
    N2 C13 H13A . . 109.5 ?
    N2 C13 H13B . . 109.5 ?
    H13A C13 H13B . . 109.5 ?
    N2 C13 H13C . . 109.5 ?
    H13A C13 H13C . . 109.5 ?
    H13B C13 H13C . . 109.5 ?
    C19 C14 C15 . . 119.7(2) ?
    C19 C14 C21 . . 116.57(19) ?
    C15 C14 C21 . . 123.70(17) ?
    O3 C15 C14 . . 124.64(19) ?
    O3 C15 C16 . . 118.99(19) ?
    C14 C15 C16 . . 116.35(18) ?
    C17 C16 O4 . . 119.5(2) ?
    C17 C16 C15 . . 122.4(2) ?
    O4 C16 C15 . . 118.04(19) ?
    C16 C17 C18 . . 120.0(2) ?
    C16 C17 H17 . . 120.0 ?
    C18 C17 H17 . . 120.0 ?
    C19 C18 C17 . . 119.2(2) ?
    C19 C18 H18 . . 120.4 ?
    C17 C18 H18 . . 120.4 ?
    C18 C19 C14 . . 122.0(2) ?
    C18 C19 H19 . . 119.0 ?
    C14 C19 H19 . . 119.0 ?
    O4 C20 H20A . . 109.5 ?
    O4 C20 H20B . . 109.5 ?
    H20A C20 H20B . . 109.5 ?
    O4 C20 H20C . . 109.5 ?
    H20A C20 H20C . . 109.5 ?
    H20B C20 H20C . . 109.5 ?
    N4 C21 C14 . . 127.99(18) ?
    N4 C21 H21 . . 116.0 ?
    C14 C21 H21 . . 116.0 ?
    N4 C22 C23 . . 112.64(17) ?
    N4 C22 H22A . . 109.1 ?
    C23 C22 H22A . . 109.1 ?
    N4 C22 H22B . . 109.1 ?
    C23 C22 H22B . . 109.1 ?
    H22A C22 H22B . . 107.8 ?
    C24 C23 C22 . . 115.85(17) ?
    C24 C23 H23A . . 108.3 ?
    C22 C23 H23A . . 108.3 ?
    C24 C23 H23B . . 108.3 ?
    C22 C23 H23B . . 108.3 ?
    H23A C23 H23B . . 107.4 ?
    N5 C24 C23 . . 114.12(18) ?
    N5 C24 H24A . . 108.7 ?
    C23 C24 H24A . . 108.7 ?
    N5 C24 H24B . . 108.7 ?
    C23 C24 H24B . . 108.7 ?
    H24A C24 H24B . . 107.6 ?
    N5 C25 H25A . . 109.5 ?
    N5 C25 H25B . . 109.5 ?
    H25A C25 H25B . . 109.5 ?
    N5 C25 H25C . . 109.5 ?
    H25A C25 H25C . . 109.5 ?
    H25B C25 H25C . . 109.5 ?
    N5 C26 H26A . . 109.5 ?
    N5 C26 H26B . . 109.5 ?
    H26A C26 H26B . . 109.5 ?
    N5 C26 H26C . . 109.5 ?
    H26A C26 H26C . . 109.5 ?
    H26B C26 H26C . . 109.5 ?
    N3 C27 S1 . . 178.0(2) ?
    N6 C28 S2 . . 177.5(2) ?
loop_
    _geom_hbond_atom_site_label_D
    _geom_hbond_atom_site_label_H
    _geom_hbond_atom_site_label_A
    _geom_hbond_site_symmetry_A
    _geom_hbond_distance_DH
    _geom_hbond_distance_HA
    _geom_hbond_distance_DA
    _geom_hbond_angle_DHA
    N2 H2 O1 3_665 0.906(10) 1.778(12) 2.668(2) 167(3)
    N5 H5A O3 3_565 0.897(10) 1.957(16) 2.764(2) 149(2)
