# Supplementary material for: Bis{2-[3-(dimethyl­ammonio)­propyl­imino­methyl-κN]-6-meth­oxy­phenolato-κO 1}bis­(thio­cyanato-κN)nickel(II)
Source: Acta Crystallogr Sect E Struct Rep Online. 2010 Oct 2;66(Pt 11):m1352. doi: 10.1107/S1600536810038298 (PMC3009057; doi:10.1107/S1600536810038298)
Supplement: Supplementary file 2 [file e-66-m1352-Isup2.hkl]

# 
# h,k,l, Fc-squared, Fo-squared, sigma(Fo-squared) and status flag 
# 
data_I
_shelx_title ' A in P2(1)/c' 
_shelx_refln_list_code          4 
_shelx_F_calc_maximum      277.95 
_exptl_crystal_F_000      1368.00 
_reflns_d_resolution_high  0.7828 
 
loop_ 
 _symmetry_equiv_pos_as_xyz 
 'x, y, z' 
 '-x, y+1/2, -z+1/2' 
 '-x, -y, -z' 
 'x, -y-1/2, z-1/2' 
 
_cell_length_a    16.2283 
_cell_length_b    15.6420 
_cell_length_c    13.3912 
_cell_angle_alpha  90.000 
_cell_angle_beta  113.132 
_cell_angle_gamma  90.000 
 
_shelx_F_squared_multiplier     1.000 
 
loop_ 
 _refln_index_h 
 _refln_index_k 
 _refln_index_l 
 _refln_F_squared_calc 
 _refln_F_squared_meas 
 _refln_F_squared_sigma 
 _refln_observed_status 
   2   0   0    77258.82    62834.08   1852.32 o 
   3   0   0      487.35      469.27     12.73 o 
   4   0   0       20.77       30.20      4.82 o 
   5   0   0       17.38       15.78      4.49 o 
   6   0   0    33399.24    32047.68    354.66 o 
   7   0   0      307.30      315.54     15.66 o 
   8   0   0     5755.47     6223.65     91.84 o 
   9   0   0      274.68      265.20     16.99 o 
  10   0   0     3183.15     2967.89     95.57 o 
  11   0   0     2599.52     2564.96     56.61 o 
  12   0   0      839.24      766.79     31.09 o 
  13   0   0      521.18      570.53     28.78 o 
  14   0   0     1497.78     1469.83     88.90 o 
  15   0   0       88.43       88.24     16.78 o 
  16   0   0      521.55      500.28     33.62 o 
  17   0   0       58.85       27.29     24.10 o 
  18   0   0      540.45      575.58     60.63 o 
  19   0   0        1.06       23.38     23.25 o 
   1   1   0      355.72      355.87     12.11 o 
   2   1   0     3075.82     2757.33     25.65 o 
   3   1   0      915.86      994.21     15.24 o 
   4   1   0      424.92      379.71      7.75 o 
   5   1   0     2933.47     2940.94     30.20 o 
   6   1   0       22.22       39.82      5.70 o 
   7   1   0      130.18      117.35      5.01 o 
   8   1   0    11768.78    11915.44    108.00 o 
   9   1   0      338.97      353.01     13.34 o 
  10   1   0       10.32       15.07      5.49 o 
  11   1   0       37.02       29.38      6.89 o 
  12   1   0      459.91      490.66     17.89 o 
  13   1   0      209.28      204.91     13.90 o 
  14   1   0       11.89        7.69      7.37 o 
  15   1   0      327.80      304.09     23.24 o 
  16   1   0      126.41      102.44     13.34 o 
  17   1   0       86.19       78.96     18.34 o 
  18   1   0       48.99       44.38     14.07 o 
  19   1   0       22.64       37.68     17.97 o 
   0   2   0    32013.47    28747.90    740.99 o 
   1   2   0       23.12       24.04      3.18 o 
   2   2   0    30064.03    29591.44    399.32 o 
   3   2   0     5145.25     5367.67     46.75 o 
   4   2   0       48.60       67.77      3.66 o 
   5   2   0      273.52      299.95     11.42 o 
   6   2   0     3979.20     3953.93     37.10 o 
   7   2   0       13.04       25.22     10.20 o 
   8   2   0     8285.95     7815.07     66.54 o 
   9   2   0     2285.49     2268.12     34.35 o 
  10   2   0      516.60      398.16     14.83 o 
  11   2   0      117.77      101.60      9.49 o 
  12   2   0     2034.14     1949.82     36.47 o 
  13   2   0      147.66      165.57     13.06 o 
  14   2   0      795.23      804.86     24.93 o 
  15   2   0       46.51       27.69      9.76 o 
  16   2   0      651.76      607.00     24.22 o 
  17   2   0       10.09        2.48      9.03 o 
  18   2   0      351.39      383.98     27.52 o 
   1   3   0     4324.10     4588.03     40.95 o 
   2   3   0    32295.45    30120.61    242.00 o 
   3   3   0       35.20       36.95      2.64 o 
   4   3   0    40742.81    38943.51    294.16 o 
   5   3   0        7.85       26.67      6.43 o 
   6   3   0     1603.33     1863.82     22.61 o 
   7   3   0     2509.43     2615.08     29.51 o 
   8   3   0       92.44       67.05      5.40 o 
   9   3   0      353.22      345.54     10.53 o 
  10   3   0       21.27       11.51      5.63 o 
  11   3   0        5.80        3.91      5.33 o 
  12   3   0      395.89      351.86     19.55 o 
  13   3   0       52.90       46.59      8.86 o 
  14   3   0      179.03      189.33     14.33 o 
  15   3   0       17.12        1.81      7.76 o 
  16   3   0      197.68      172.95     15.68 o 
  17   3   0      179.86      200.55     21.36 o 
  18   3   0        0.51      -13.13     11.29 o 
   0   4   0    62704.93    54126.05   1706.41 o 
   1   4   0      111.29      156.61      6.52 o 
   2   4   0    53902.13    48266.62    669.56 o 
   3   4   0      830.44      896.37     11.67 o 
   4   4   0    15869.39    15624.43    104.06 o 
   5   4   0     1049.92     1035.13     15.63 o 
   6   4   0     8797.47     8866.74     72.50 o 
   7   4   0      315.96      376.46     10.40 o 
   8   4   0     2046.57     1960.01     26.17 o 
   9   4   0      203.71      215.57      9.26 o 
  10   4   0     4000.58     3817.42     58.39 o 
  11   4   0        4.03        5.66      6.17 o 
  12   4   0      674.41      609.89     20.58 o 
  13   4   0      145.48      169.39     13.55 o 
  14   4   0      458.96      379.19     18.61 o 
  15   4   0       26.66       20.49      9.39 o 
  16   4   0     1291.36     1294.60     34.14 o 
  17   4   0       13.42       16.93     12.48 o 
  18   4   0      218.49      210.07     22.84 o 
   1   5   0     3471.20     3563.26     36.92 o 
   2   5   0    10282.04    10422.11     78.82 o 
   3   5   0     9116.16     9529.82     70.02 o 
   4   5   0       66.79       81.09      4.45 o 
   5   5   0     5380.98     5734.81     50.75 o 
   6   5   0     4200.81     4274.95     42.05 o 
   7   5   0       52.52       43.44      5.18 o 
   8   5   0      155.52      184.52     10.15 o 
   9   5   0       76.32       73.11      8.16 o 
  10   5   0      806.33      810.44     21.34 o 
  11   5   0       11.21       12.73      6.35 o 
  12   5   0     1616.19     1677.30     33.77 o 
  13   5   0        5.58        0.13      6.89 o 
  14   5   0      148.30      164.91     17.99 o 
  15   5   0        5.95       -1.86      7.94 o 
  16   5   0      136.41      130.35     14.33 o 
  17   5   0       13.08       20.76     12.76 o 
  18   5   0        0.51        3.26     12.53 o 
   0   6   0     3117.78     3542.56     54.30 o 
   1   6   0    10530.19    10520.40    103.46 o 
   2   6   0    13499.34    12721.04     95.68 o 
   3   6   0    16981.26    17192.54    151.55 o 
   4   6   0    19444.79    19799.39    131.66 o 
   5   6   0      624.88      658.22     12.16 o 
   6   6   0      610.21      610.44     13.64 o 
   7   6   0     2970.61     2898.86     34.05 o 
   8   6   0     8586.40     8568.02     75.48 o 
   9   6   0      298.23      290.62     11.35 o 
  10   6   0     1193.72     1195.26     26.16 o 
  11   6   0        4.56        4.60      6.12 o 
  12   6   0      922.41      911.42     29.38 o 
  13   6   0        8.02       10.38      7.79 o 
  14   6   0     2671.64     2711.19     51.95 o 
  15   6   0        5.14      -10.50      7.75 o 
  16   6   0      275.90      240.90     23.92 o 
  17   6   0        0.65      -12.48     13.54 o 
  18   6   0      353.18      334.45     32.50 o 
   1   7   0      622.33      611.72     16.09 o 
   2   7   0      107.05      128.96      7.41 o 
   3   7   0      121.98      177.89      7.48 o 
   4   7   0        0.25        0.74      2.82 o 
   5   7   0     8690.79     9258.42     70.08 o 
   6   7   0     2233.41     2366.25     32.28 o 
   7   7   0     2487.62     2610.89     32.50 o 
   8   7   0       11.84        7.53      4.79 o 
   9   7   0      121.60      128.58      8.67 o 
  10   7   0      625.82      673.32     20.05 o 
  11   7   0        5.66       -1.18      6.27 o 
  12   7   0       91.04      103.03     15.94 o 
  13   7   0      118.89      112.25     12.59 o 
  14   7   0       67.27       71.03     12.66 o 
  15   7   0        0.33        0.94     14.45 o 
  16   7   0       89.70      114.35     22.56 o 
  17   7   0       14.36       21.42     16.84 o 
   0   8   0     1775.95     1594.48     49.62 o 
   1   8   0       21.34       21.30      6.54 o 
   2   8   0     6259.56     5957.86     61.23 o 
   3   8   0        6.65        9.77      4.16 o 
   4   8   0     8898.07     8724.87     82.32 o 
   5   8   0     4770.37     4714.31     42.58 o 
   6   8   0     3020.67     2970.11     34.86 o 
   7   8   0     1995.69     1963.53     28.00 o 
   8   8   0        9.39       10.14      4.84 o 
   9   8   0       10.05       11.13      7.50 o 
  10   8   0     1361.84     1383.79     33.67 o 
  11   8   0      211.81      230.22     16.46 o 
  12   8   0     1426.72     1494.23     37.95 o 
  13   8   0       66.38       74.06     12.87 o 
  14   8   0      323.92      324.19     21.38 o 
  15   8   0        2.60       -4.20     12.31 o 
  16   8   0      696.75      762.92     41.46 o 
  17   8   0        0.17       15.62     16.43 o 
   1   9   0     4156.35     4227.06     49.54 o 
   2   9   0     2379.92     2429.73     34.78 o 
   3   9   0     1318.15     1335.80     24.61 o 
   4   9   0     1509.26     1466.67     26.14 o 
   5   9   0     1997.23     2099.16     29.15 o 
   6   9   0      120.10      122.71      9.41 o 
   7   9   0      776.43      723.50     19.38 o 
   8   9   0      450.34      444.28     27.54 o 
   9   9   0       20.86       24.40      7.95 o 
  10   9   0      113.37       95.28     12.05 o 
  11   9   0      194.81      235.41     17.00 o 
  12   9   0      336.90      345.16     20.57 o 
  13   9   0        7.64       -3.03     12.65 o 
  14   9   0        3.86        2.86     10.90 o 
  15   9   0       56.39       79.98     19.68 o 
  16   9   0       18.03       19.69     16.67 o 
  17   9   0        9.54       13.18     17.23 o 
   0  10   0     4311.11     3877.18     85.86 o 
   1  10   0     2294.06     2491.13     39.98 o 
   2  10   0     3392.07     3179.32     42.80 o 
   3  10   0      508.80      537.07     17.06 o 
   4  10   0     4389.67     4225.63     51.94 o 
   5  10   0      113.52      138.84      9.99 o 
   6  10   0     1331.57     1254.94     25.68 o 
   7  10   0      709.71      724.07     20.31 o 
   8  10   0      587.97      605.48     19.24 o 
   9  10   0      136.86      118.78     10.97 o 
  10  10   0      711.31      671.58     23.96 o 
  11  10   0        2.25       15.58      9.32 o 
  12  10   0     1149.62     1309.63     50.40 o 
  13  10   0      137.16      166.07     17.55 o 
  14  10   0     1379.31     1379.66     76.95 o 
  15  10   0       43.43       28.43     17.28 o 
  16  10   0       34.43       28.33     18.52 o 
   1  11   0      546.44      584.19     18.00 o 
   2  11   0        0.38        2.58      4.61 o 
   3  11   0       81.41       82.35      8.82 o 
   4  11   0      101.37       71.39      8.34 o 
   5  11   0      155.62      160.82     11.22 o 
   6  11   0     1388.70     1309.37     31.65 o 
   7  11   0     1149.63     1152.01     26.35 o 
   8  11   0      317.85      320.73     22.35 o 
   9  11   0      706.40      674.37     21.64 o 
  10  11   0        7.85       -5.83      6.83 o 
  11  11   0       37.27        6.73      9.55 o 
  12  11   0       11.85        0.90      9.93 o 
  13  11   0      372.73      426.79     30.12 o 
  14  11   0       15.76       32.90     16.87 o 
  15  11   0      310.98      459.09     35.59 o 
   0  12   0     3938.91     3671.71     72.36 o 
   1  12   0      123.17      116.11     17.64 o 
   2  12   0      508.07      521.47     17.71 o 
   3  12   0     1467.47     1556.02     30.71 o 
   4  12   0     1651.78     1545.42     30.92 o 
   5  12   0     1432.13     1418.16     29.72 o 
   6  12   0     2132.46     2056.22     41.92 o 
   7  12   0     1174.29     1069.56     36.35 o 
   8  12   0      871.77      838.08     37.72 o 
   9  12   0       76.67       71.29     10.45 o 
  10  12   0     1795.98     1832.99     37.59 o 
  11  12   0        5.71       -5.13      9.12 o 
  12  12   0      726.08      808.79     30.94 o 
  13  12   0       11.63       11.45     14.38 o 
  14  12   0      108.86      111.90     33.13 o 
  15  12   0       87.89       78.36     24.16 o 
   1  13   0       19.70       17.60      6.83 o 
   2  13   0      374.65      353.44     16.12 o 
   3  13   0       40.86       46.29      8.62 o 
   4  13   0       41.83       35.73      8.11 o 
   5  13   0        0.03        3.83      6.34 o 
   6  13   0      175.29      167.24     14.40 o 
   7  13   0        0.18        7.96      8.81 o 
   8  13   0      385.75      334.90     19.62 o 
   9  13   0      188.10      132.70     15.07 o 
  10  13   0        0.02       -3.40      8.88 o 
  11  13   0      564.45      574.54     31.15 o 
  12  13   0        7.49        6.87     13.03 o 
  13  13   0       25.70       49.81     23.25 o 
  14  13   0        2.45       30.25     21.96 o 
   0  14   0       42.34       46.91     15.77 o 
   1  14   0       34.93       27.58      7.76 o 
   2  14   0     1749.80     1671.05     34.94 o 
   3  14   0      156.80      163.50     13.27 o 
   4  14   0      507.71      515.65     20.06 o 
   5  14   0      245.71      269.68     17.91 o 
   6  14   0     1257.81     1188.90     33.96 o 
   7  14   0       24.30       31.23     10.54 o 
   8  14   0     1913.62     1886.38     44.30 o 
   9  14   0       21.39       32.06     11.12 o 
  10  14   0      229.94      252.29     19.48 o 
  11  14   0      563.69      638.72     38.86 o 
  12  14   0      426.44      368.18     40.61 o 
  13  14   0        0.09      -16.97     18.53 o 
   1  15   0      209.11      206.83     20.24 o 
   2  15   0      496.95      500.99     20.62 o 
   3  15   0      181.37      179.76     14.40 o 
   4  15   0       57.49       47.99      9.72 o 
   5  15   0       65.11       51.02     14.19 o 
   6  15   0       89.12       68.78     12.99 o 
   7  15   0      329.03      314.29     21.31 o 
   8  15   0       23.24        6.67     16.89 o 
   9  15   0      337.70      346.09     22.24 o 
  10  15   0       21.21       10.93     10.87 o 
  11  15   0      307.18      252.54     24.59 o 
  12  15   0        3.08      -21.12     16.65 o 
   0  16   0      947.39      972.47     57.49 o 
   1  16   0       20.60       17.45      8.33 o 
   2  16   0      216.57      205.79     15.73 o 
   3  16   0        4.22        6.80      7.96 o 
   4  16   0      610.61      620.27     54.02 o 
   5  16   0       55.80       62.73     12.92 o 
   6  16   0     1212.96     1221.57     37.23 o 
   7  16   0       24.19       10.63     10.87 o 
   8  16   0     1109.83     1131.09     36.86 o 
   9  16   0       75.19       58.79     14.22 o 
  10  16   0      880.63      899.49     34.85 o 
  11  16   0        2.47        2.53     18.65 o 
   1  17   0        0.03       -4.41      7.79 o 
   2  17   0        0.01       -5.40      8.03 o 
   3  17   0      125.58      142.90     16.92 o 
   4  17   0       88.75       84.39     14.09 o 
   5  17   0        6.04       14.14     16.52 o 
   6  17   0      217.59      214.12     19.94 o 
   7  17   0       95.53      123.14     17.60 o 
   8  17   0       30.23       46.08     14.10 o 
   9  17   0       60.17       98.56     16.62 o 
  10  17   0        6.43      -14.78     17.00 o 
   0  18   0       74.07       71.86     26.04 o 
   1  18   0       25.29       31.62     11.65 o 
   2  18   0      672.77      733.95     32.20 o 
   3  18   0        6.35       -1.04     10.60 o 
   4  18   0      892.37      896.67     34.32 o 
   5  18   0      412.30      413.63     25.72 o 
   6  18   0      476.61      485.05     37.23 o 
   7  18   0      105.97       99.44     16.39 o 
   8  18   0      710.97      726.74     68.79 o 
   1  19   0        4.69       -4.95     11.03 o 
   2  19   0       22.62        3.42     12.76 o 
   3  19   0        1.39       17.14     14.71 o 
   4  19   0        1.75        4.45     11.05 o 
   5  19   0       81.03       53.70     21.80 o 
 -19   1   1        4.70       14.52     17.79 o 
 -18   1   1      495.39      476.65     40.08 o 
 -17   1   1      106.39      127.17     17.60 o 
 -16   1   1      724.15      687.53     24.53 o 
 -15   1   1        0.49       -6.56      6.64 o 
 -14   1   1     1368.95     1372.78     31.46 o 
 -13   1   1      146.90      136.47     11.55 o 
 -12   1   1     1789.90     1699.65     32.48 o 
 -11   1   1      282.73      307.62     16.02 o 
 -10   1   1     2665.66     2455.05     74.38 o 
  -9   1   1       34.43       42.05      3.37 o 
  -8   1   1     5378.28     5421.86     45.89 o 
  -7   1   1     2450.56     2547.94     26.71 o 
  -6   1   1    11604.05    11236.81     85.15 o 
  -5   1   1      192.32      190.62      4.96 o 
  -4   1   1       29.73       32.40      2.89 o 
  -3   1   1     3023.03     3200.61     29.14 o 
  -2   1   1    21334.53    20754.15    185.28 o 
  -1   1   1     1095.91     1125.00     25.20 o 
   0   1   1    42635.11    34743.18    369.01 o 
   1   1   1     4899.18     4982.17     47.43 o 
   2   1   1     5245.90     5190.09     45.17 o 
   3   1   1      691.03      743.73     12.26 o 
   4   1   1     4810.65     4559.51     45.75 o 
   5   1   1      230.30      233.69      9.66 o 
   6   1   1    13124.39    12676.98    110.04 o 
   7   1   1     1052.54     1093.88     21.09 o 
   8   1   1    14302.42    14515.18    132.74 o 
   9   1   1       15.70       14.18      5.39 o 
  10   1   1     1864.34     1660.70     44.38 o 
  11   1   1       57.74       52.28      8.53 o 
  12   1   1     4983.82     4920.26     72.24 o 
  13   1   1       62.17       71.64     10.19 o 
  14   1   1     1705.59     1668.64     36.42 o 
  15   1   1       16.87       20.60      8.43 o 
  16   1   1      338.55      340.87     19.99 o 
  17   1   1       36.90       40.37     11.29 o 
  18   1   1      604.87      556.90     45.80 o 
 -19   2   1        8.96       -5.85     15.44 o 
 -18   2   1       16.78       18.59     17.92 o 
 -17   2   1        0.00        1.26     11.05 o 
 -16   2   1      356.06      352.28     23.37 o 
 -15   2   1        3.68        9.73      7.61 o 
 -14   2   1      458.03      458.56     25.86 o 
 -13   2   1       26.50       24.29      7.60 o 
 -12   2   1       40.22       63.06     10.50 o 
 -11   2   1        7.57        7.43      5.24 o 
 -10   2   1      107.77      124.24      9.81 o 
  -9   2   1       80.90      114.10      7.60 o 
  -8   2   1     1734.48     1787.48     20.50 o 
  -7   2   1     3333.80     3426.51     30.52 o 
  -6   2   1     3006.30     3209.33     31.65 o 
  -5   2   1        0.73       -1.30      2.08 o 
  -4   2   1     2398.95     2602.68     32.19 o 
  -3   2   1    24904.28    24409.08    207.85 o 
  -2   2   1        5.23        5.32      2.32 o 
  -1   2   1      230.17      210.20      5.40 o 
   0   2   1       24.01       40.30      9.49 o 
   1   2   1     5439.60     5473.81     65.73 o 
   2   2   1      877.58      917.86     11.12 o 
   3   2   1    15700.59    16134.55    114.48 o 
   4   2   1     8983.63     9205.98     70.22 o 
   5   2   1        0.83        3.72      5.12 o 
   6   2   1      555.97      705.64     29.68 o 
   7   2   1      264.39      270.57     10.74 o 
   8   2   1      102.35       86.92      8.05 o 
   9   2   1      620.96      618.73     17.80 o 
  10   2   1      281.87      262.78     13.49 o 
  11   2   1      244.32      233.17     13.50 o 
  12   2   1      242.25      208.93     13.84 o 
  13   2   1       55.58       57.32     10.09 o 
  14   2   1        9.68       20.90      8.53 o 
  15   2   1       11.32        7.62      8.10 o 
  16   2   1       59.86       41.94     10.92 o 
  17   2   1       11.62       14.75     10.29 o 
  18   2   1       26.99       29.50     11.51 o 
 -19   3   1       47.43       48.97     20.78 o 
 -18   3   1      666.87      658.34     44.53 o 
 -17   3   1        8.67        3.21     22.21 o 
 -16   3   1      807.98      869.83     37.31 o 
 -15   3   1      194.51      249.72     16.21 o 
 -14   3   1      263.86      244.02     15.67 o 
 -13   3   1      256.76      239.01     14.11 o 
 -12   3   1     2532.09     2540.05     58.69 o 
 -11   3   1        0.45       -0.27      5.21 o 
 -10   3   1     2834.23     2623.74     38.45 o 
  -9   3   1      445.40      496.77     10.59 o 
  -8   3   1     7085.81     6552.65     58.42 o 
  -7   3   1     2365.04     2612.69     29.17 o 
  -6   3   1     5511.92     5506.01     48.35 o 
  -5   3   1     3708.55     3838.68     35.40 o 
  -4   3   1    37701.38    35187.80    343.43 o 
  -3   3   1      433.77      505.93      9.59 o 
  -2   3   1      237.39      245.41     20.09 o 
  -1   3   1     4201.66     4408.19     81.94 o 
   0   3   1      367.31      430.39     11.81 o 
   1   3   1    20661.66    20350.35    189.89 o 
   2   3   1    28878.01    27899.53    193.31 o 
   3   3   1      875.74      994.13     11.97 o 
   4   3   1     8318.94     8041.09     57.47 o 
   5   3   1       44.77       66.30      9.49 o 
   6   3   1     5895.51     5866.39     51.97 o 
   7   3   1      994.46     1154.45     21.99 o 
   8   3   1      978.58      942.12     20.76 o 
   9   3   1      278.24      245.21     12.35 o 
  10   3   1     5889.66     5840.03     67.86 o 
  11   3   1      504.82      487.52     17.86 o 
  12   3   1      536.48      504.30     19.28 o 
  13   3   1      657.40      599.35     21.46 o 
  14   3   1      801.73      807.18     30.54 o 
  15   3   1       35.86       45.95     10.90 o 
  16   3   1      606.56      581.02     44.11 o 
  17   3   1        0.09        0.04      9.95 o 
  18   3   1      124.27      107.79     18.69 o 
 -19   4   1        0.33       -7.12     15.22 o 
 -18   4   1       17.20       -1.93     11.32 o 
 -17   4   1       24.59       12.65     12.05 o 
 -16   4   1       26.58       12.04     11.33 o 
 -15   4   1       35.22       23.80      9.64 o 
 -14   4   1      206.77      160.23     13.29 o 
 -13   4   1      200.13      202.91     14.11 o 
 -12   4   1      416.21      371.99     17.41 o 
 -11   4   1      577.83      592.47     18.46 o 
 -10   4   1        7.41        7.85      5.16 o 
  -9   4   1     1201.00     1143.66     19.66 o 
  -8   4   1       86.27       58.80      5.43 o 
  -7   4   1     3427.50     3542.26     36.65 o 
  -6   4   1      536.86      601.74     12.23 o 
  -5   4   1     3177.59     3446.82     33.75 o 
  -4   4   1     2617.68     2709.11     30.13 o 
  -3   4   1     7092.98     7506.44     65.29 o 
  -2   4   1     3598.45     3669.46     35.67 o 
  -1   4   1     4915.33     4896.90     39.77 o 
   0   4   1    41631.61    37624.17    324.19 o 
   1   4   1      919.08      840.28     13.49 o 
   2   4   1     1966.31     1966.32     20.17 o 
   3   4   1     5059.41     5550.94     46.24 o 
   4   4   1       22.89       28.50      3.04 o 
   5   4   1     3175.89     3285.08     31.54 o 
   6   4   1     4961.34     5415.53     44.38 o 
   7   4   1      268.05      282.77     12.41 o 
   8   4   1        6.95        7.85      4.81 o 
   9   4   1      132.59      110.17      9.50 o 
  10   4   1      249.17      272.10     13.85 o 
  11   4   1      458.27      469.85     17.88 o 
  12   4   1      553.98      611.41     21.20 o 
  13   4   1        1.07       -2.20      8.41 o 
  14   4   1       15.63       12.22      7.97 o 
  15   4   1       23.60       16.94      9.68 o 
  16   4   1      238.93      229.00     22.25 o 
  17   4   1       10.83       12.39     12.41 o 
  18   4   1       64.71       96.33     19.70 o 
 -18   5   1      156.32      202.11     22.14 o 
 -17   5   1       17.02       23.26     14.75 o 
 -16   5   1     1162.32     1139.14     60.66 o 
 -15   5   1       12.63        6.91     10.33 o 
 -14   5   1     1869.30     1803.02     37.13 o 
 -13   5   1       98.61       99.01     11.06 o 
 -12   5   1      314.77      342.93     15.85 o 
 -11   5   1      325.42      288.50     14.04 o 
 -10   5   1     2895.61     2881.75     35.96 o 
  -9   5   1      296.40      292.58     10.76 o 
  -8   5   1      629.01      488.08     12.74 o 
  -7   5   1      100.54      109.11      6.65 o 
  -6   5   1    10411.31    10090.91     81.20 o 
  -5   5   1      900.55     1059.33     16.40 o 
  -4   5   1    10232.49    10443.32     89.59 o 
  -3   5   1     3987.04     4115.00     41.33 o 
  -2   5   1      195.18      129.81      9.38 o 
  -1   5   1     1545.30     1498.96     17.49 o 
   0   5   1     2231.19     2139.56     25.81 o 
   1   5   1     1722.23     1734.33     22.64 o 
   2   5   1    25920.80    24664.08    242.05 o 
   3   5   1    11718.63    11622.38     80.29 o 
   4   5   1    19881.60    19227.94    127.30 o 
   5   5   1      204.88      225.29      7.23 o 
   6   5   1     6807.54     7054.30     55.63 o 
   7   5   1      236.22      231.78      9.26 o 
   8   5   1    12003.06    11788.19     96.98 o 
   9   5   1       70.55       72.46      8.40 o 
  10   5   1     1809.57     1804.60     33.12 o 
  11   5   1      307.91      293.57     15.05 o 
  12   5   1      522.72      545.20     20.20 o 
  13   5   1        0.83       -1.11      6.67 o 
  14   5   1      721.08      702.53     24.82 o 
  15   5   1      101.57      103.13     19.38 o 
  16   5   1      846.02      832.29     31.53 o 
  17   5   1      107.18       98.96     18.83 o 
 -18   6   1        5.26       11.12     15.70 o 
 -17   6   1        1.10       -1.22     11.40 o 
 -16   6   1      107.87       93.00     15.41 o 
 -15   6   1       18.11       16.01     11.11 o 
 -14   6   1      108.36      119.79     15.86 o 
 -13   6   1       15.08        2.66      6.89 o 
 -12   6   1      109.03      102.92     10.86 o 
 -11   6   1        2.72        2.33      5.74 o 
 -10   6   1       50.37       67.43      7.19 o 
  -9   6   1      122.46      121.01      8.11 o 
  -8   6   1      504.07      484.27     13.30 o 
  -7   6   1      627.91      576.53     13.58 o 
  -6   6   1      502.21      472.23     12.00 o 
  -5   6   1       76.59      110.82      8.18 o 
  -4   6   1      760.69      794.09     15.63 o 
  -3   6   1     3119.24     3240.79     33.13 o 
  -2   6   1      269.20      292.27      9.67 o 
  -1   6   1     3189.30     3297.95     36.62 o 
   0   6   1     1705.87     1663.33     23.50 o 
   1   6   1      581.65      645.34     15.56 o 
   2   6   1     5212.45     5549.49     54.44 o 
   3   6   1     7340.46     7635.76     61.93 o 
   4   6   1     1989.52     1918.49     21.39 o 
   5   6   1      181.57      200.84      7.27 o 
   6   6   1     1096.34     1242.67     20.35 o 
   7   6   1      120.86      110.23      7.34 o 
   8   6   1        9.25       12.77      6.48 o 
   9   6   1      388.88      411.96     15.72 o 
  10   6   1      454.85      466.51     17.27 o 
  11   6   1      106.16       75.29      9.86 o 
  12   6   1        4.16        5.15      6.95 o 
  13   6   1        2.64        3.73      7.63 o 
  14   6   1       50.30       36.35     10.25 o 
  15   6   1       25.91       32.70     17.07 o 
  16   6   1      172.19      204.22     19.96 o 
  17   6   1       15.23        4.21     14.93 o 
 -18   7   1      224.94      307.36     30.57 o 
 -17   7   1        0.15      -13.42     21.80 o 
 -16   7   1      367.82      361.08     30.89 o 
 -15   7   1       23.43       34.67     14.87 o 
 -14   7   1      837.62      829.45     37.97 o 
 -13   7   1      276.92      269.24     15.85 o 
 -12   7   1     1516.40     1529.32     32.28 o 
 -11   7   1      302.38      313.44     15.17 o 
 -10   7   1     3483.07     3578.26     46.20 o 
  -9   7   1       74.38       76.54      7.43 o 
  -8   7   1     4860.86     4478.18     47.38 o 
  -7   7   1        5.36        2.78      4.07 o 
  -6   7   1     8162.11     7948.61     68.97 o 
  -5   7   1     1823.46     1948.32     28.42 o 
  -4   7   1    10140.28    10351.64    109.94 o 
  -3   7   1       56.47       65.86      5.12 o 
  -2   7   1     1534.13     1391.84     19.04 o 
  -1   7   1      393.37      401.07     11.74 o 
   0   7   1      239.65      164.67      8.01 o 
   1   7   1     1403.44     1523.71     37.83 o 
   2   7   1     5291.72     5050.20     52.66 o 
   3   7   1       65.21       49.46      3.96 o 
   4   7   1     4371.19     4140.94     36.95 o 
   5   7   1      244.55      297.42      9.10 o 
   6   7   1      325.31      322.75      9.69 o 
   7   7   1      170.30      176.71      8.01 o 
   8   7   1       19.39       19.43      5.25 o 
   9   7   1     1093.21     1104.21     21.88 o 
  10   7   1     2035.97     1989.27     35.83 o 
  11   7   1      538.89      556.50     19.82 o 
  12   7   1      515.73      556.19     24.53 o 
  13   7   1      485.51      455.98     23.71 o 
  14   7   1      229.43      269.86     20.58 o 
  15   7   1       50.03       55.10     13.96 o 
  16   7   1      690.68      708.85     31.33 o 
  17   7   1        0.22      -13.99     15.42 o 
 -17   8   1       52.67       79.09     19.69 o 
 -16   8   1       66.59       72.37     21.15 o 
 -15   8   1       28.09       23.34     14.95 o 
 -14   8   1        0.48        0.21     12.07 o 
 -13   8   1      134.83      145.52     22.24 o 
 -12   8   1       14.77       13.26      8.88 o 
 -11   8   1      214.36      220.22     17.98 o 
 -10   8   1       37.22       44.26      7.11 o 
  -9   8   1       50.50       54.25      7.11 o 
  -8   8   1       14.90       14.63      5.02 o 
  -7   8   1      146.94      135.27      8.20 o 
  -6   8   1     5029.68     5221.10     51.13 o 
  -5   8   1      456.07      473.46     14.05 o 
  -4   8   1      675.81      637.77     15.52 o 
  -3   8   1      263.08      250.28      8.87 o 
  -2   8   1     5117.17     5131.28     72.13 o 
  -1   8   1      159.33      142.68      9.02 o 
   0   8   1      326.88      355.26     12.06 o 
   1   8   1      484.99      483.19     13.76 o 
   2   8   1       18.43       19.75      5.74 o 
   3   8   1     1400.25     1509.41     25.33 o 
   4   8   1      262.15      270.07     10.13 o 
   5   8   1     1748.47     1784.78     22.50 o 
   6   8   1     1626.96     1631.74     22.14 o 
   7   8   1      242.72      258.65     10.93 o 
   8   8   1     3195.22     3057.82     43.74 o 
   9   8   1      157.85      165.85     11.68 o 
  10   8   1       64.80       90.56     13.71 o 
  11   8   1      427.99      445.85     26.66 o 
  12   8   1        7.18        6.00      9.24 o 
  13   8   1       18.27       18.81     10.89 o 
  14   8   1        5.80       30.46     12.13 o 
  15   8   1        0.62       19.35     12.56 o 
  16   8   1       64.15       43.35     18.55 o 
 -17   9   1        1.24       11.86     16.38 o 
 -16   9   1      356.42      438.86     47.74 o 
 -15   9   1        1.65       32.19     27.76 o 
 -14   9   1     1501.52     1600.00     65.16 o 
 -13   9   1       56.72       17.88     12.67 o 
 -12   9   1     2466.77     2522.12     49.94 o 
 -11   9   1      139.73      149.89     16.75 o 
 -10   9   1      493.02      524.86     18.35 o 
  -9   9   1      352.63      370.25     15.37 o 
  -8   9   1     4715.54     4749.13     87.06 o 
  -7   9   1     1144.24     1199.75     24.52 o 
  -6   9   1     2425.74     2423.23     31.31 o 
  -5   9   1        6.25        5.53      4.58 o 
  -4   9   1     2704.38     2683.56     36.04 o 
  -3   9   1        1.49        1.29      4.21 o 
  -2   9   1     8135.08     8252.84     81.06 o 
  -1   9   1      108.53      113.46      8.64 o 
   0   9   1     3479.52     3509.01     43.89 o 
   1   9   1      373.79      397.41     13.36 o 
   2   9   1     3645.31     3288.17     44.27 o 
   3   9   1     3319.87     3268.13     42.34 o 
   4   9   1     3755.93     3608.45     60.64 o 
   5   9   1      965.29      959.04     27.37 o 
   6   9   1      729.80      752.55     19.40 o 
   7   9   1      187.27      176.85      9.98 o 
   8   9   1      583.95      593.25     27.04 o 
   9   9   1      127.79      126.83     17.48 o 
  10   9   1     1410.22     1483.69     36.78 o 
  11   9   1        1.77       -0.40      8.31 o 
  12   9   1      961.59      978.72     32.55 o 
  13   9   1       60.27       57.18     13.37 o 
  14   9   1      817.79      865.68     33.19 o 
  15   9   1      149.58      183.41     19.97 o 
  16   9   1       34.74       35.99     29.15 o 
 -16  10   1        1.62       -2.89     14.94 o 
 -15  10   1      403.29      405.18     32.71 o 
 -14  10   1      224.98      233.60     65.07 o 
 -13  10   1       33.20       29.51     14.82 o 
 -12  10   1      139.31      154.85     15.36 o 
 -11  10   1       19.07       31.46     10.06 o 
 -10  10   1      467.31      460.69     18.06 o 
  -9  10   1      108.18       93.83     11.65 o 
  -8  10   1      195.42      187.11     11.85 o 
  -7  10   1       73.58       67.14      8.24 o 
  -6  10   1      897.37      964.06     22.10 o 
  -5  10   1        0.59       -2.01      4.62 o 
  -4  10   1      372.66      406.53     16.38 o 
  -3  10   1      295.33      286.97     12.61 o 
  -2  10   1       14.58        7.39      5.00 o 
  -1  10   1      171.79      173.30     24.13 o 
   0  10   1      297.45      282.89     13.18 o 
   1  10   1      119.82      132.10      9.49 o 
   2  10   1      347.25      281.77     17.41 o 
   3  10   1      300.20      298.68     22.58 o 
   4  10   1       30.47       34.10      6.73 o 
   5  10   1      897.02      863.64     21.27 o 
   6  10   1      443.26      452.14     16.38 o 
   7  10   1      136.86      130.77     25.22 o 
   8  10   1      814.96      758.07     21.95 o 
   9  10   1        2.22       -0.47      6.73 o 
  10  10   1       17.65       12.17      9.00 o 
  11  10   1       42.39       56.72     12.62 o 
  12  10   1      115.46      121.92     15.93 o 
  13  10   1      194.23      191.34     35.40 o 
  14  10   1        0.02      -17.65     16.25 o 
  15  10   1       11.39       17.85     30.57 o 
 -16  11   1       77.11       77.91     21.48 o 
 -15  11   1       51.05       38.48     24.16 o 
 -14  11   1      332.28      341.69     29.42 o 
 -13  11   1       29.19       32.82     15.53 o 
 -12  11   1     1477.01     1494.13     49.31 o 
 -11  11   1       36.10       22.35      9.79 o 
 -10  11   1     1558.56     1600.11     33.22 o 
  -9  11   1       47.90       58.23      9.05 o 
  -8  11   1     1422.73     1439.44     29.82 o 
  -7  11   1      577.59      542.80     38.25 o 
  -6  11   1     5423.00     5382.77     86.88 o 
  -5  11   1      236.70      258.14     14.97 o 
  -4  11   1      743.45      733.72     22.82 o 
  -3  11   1      303.93      300.88     13.65 o 
  -2  11   1     5053.31     4856.75     70.11 o 
  -1  11   1      544.05      557.90     17.77 o 
   0  11   1     4613.28     4255.21     63.82 o 
   1  11   1      860.50      867.45     21.58 o 
   2  11   1      122.38       94.38      9.07 o 
   3  11   1      239.50      225.23     14.72 o 
   4  11   1      562.56      538.39     17.64 o 
   5  11   1     1265.65     1241.35     26.96 o 
   6  11   1      132.83      140.73     14.05 o 
   7  11   1      692.12      662.34     20.67 o 
   8  11   1     1146.88     1170.61     31.88 o 
   9  11   1       29.66       21.25      9.39 o 
  10  11   1      646.04      643.96     25.85 o 
  11  11   1      114.30      108.76     14.90 o 
  12  11   1      751.07      838.95     31.75 o 
  13  11   1       46.52       46.37     13.58 o 
  14  11   1      126.58      148.08     18.96 o 
  15  11   1       52.83       23.79     19.95 o 
 -15  12   1        5.80       23.82     17.81 o 
 -14  12   1      298.05      368.75     31.53 o 
 -13  12   1        6.63       39.63     17.21 o 
 -12  12   1       24.90       20.79     14.66 o 
 -11  12   1       23.93       23.72     10.11 o 
 -10  12   1      418.09      361.43     22.70 o 
  -9  12   1        9.11       19.71      8.87 o 
  -8  12   1     1260.51     1254.32     35.98 o 
  -7  12   1       23.36       20.95      9.02 o 
  -6  12   1      102.02      100.64     11.75 o 
  -5  12   1      278.69      271.12     16.20 o 
  -4  12   1       62.41       86.24     10.61 o 
  -3  12   1       77.83       95.94     12.72 o 
  -2  12   1      493.43      483.94     17.35 o 
  -1  12   1        3.30        1.29      5.42 o 
   0  12   1      500.42      542.33     18.38 o 
   1  12   1      289.64      288.36     14.23 o 
   2  12   1      791.62      766.64     21.42 o 
   3  12   1      108.57      121.19     11.12 o 
   4  12   1      134.70      144.51     11.44 o 
   5  12   1      192.33      197.65     15.11 o 
   6  12   1     1250.23     1208.68     28.24 o 
   7  12   1      590.72      605.49     21.20 o 
   8  12   1     1482.03     1426.86     36.40 o 
   9  12   1      186.70      211.74     17.02 o 
  10  12   1      127.63      142.53     18.58 o 
  11  12   1      624.32      718.37     33.77 o 
  12  12   1       18.88       28.99     14.11 o 
  13  12   1       17.19        6.75     14.12 o 
  14  12   1        1.31       -6.94     13.46 o 
 -14  13   1      214.88      235.91     36.34 o 
 -13  13   1       15.67      -22.74     15.16 o 
 -12  13   1      131.55      151.05     28.70 o 
 -11  13   1        3.32        4.18     11.92 o 
 -10  13   1      810.66      825.33     28.77 o 
  -9  13   1      321.90      346.15     19.79 o 
  -8  13   1     2587.41     2614.01     63.81 o 
  -7  13   1       11.35       17.26      8.56 o 
  -6  13   1      141.20      119.58     13.31 o 
  -5  13   1      227.05      177.03     14.56 o 
  -4  13   1     1827.04     1803.45     39.54 o 
  -3  13   1       14.54       18.08      8.11 o 
  -2  13   1     3551.48     3484.66     80.51 o 
  -1  13   1      118.37      122.06     12.61 o 
   0  13   1     3053.17     2938.31     52.13 o 
   1  13   1      374.70      362.83     16.30 o 
   2  13   1     2249.79     2134.89     55.77 o 
   3  13   1      133.01      141.93     15.13 o 
   4  13   1      953.38      900.88     36.41 o 
   5  13   1        1.02        5.35      6.80 o 
   6  13   1     2371.55     2386.31     63.53 o 
   7  13   1       30.37       20.31      9.49 o 
   8  13   1     1073.96     1142.20     40.22 o 
   9  13   1       13.92        8.92     11.43 o 
  10  13   1      713.23      784.76     35.76 o 
  11  13   1      150.52      138.71     20.81 o 
  12  13   1      362.37      397.89     54.51 o 
  13  13   1       25.83       13.77     14.91 o 
 -14  14   1       35.79       81.81     25.59 o 
 -13  14   1       34.24       42.10     22.28 o 
 -12  14   1        0.64        6.67     19.04 o 
 -11  14   1      148.08      167.83     30.12 o 
 -10  14   1       27.13        4.82     12.97 o 
  -9  14   1       30.93       32.58     10.52 o 
  -8  14   1      220.65      227.04     17.72 o 
  -7  14   1       46.42       51.22     11.02 o 
  -6  14   1        4.87       -7.82      6.94 o 
  -5  14   1        4.93        4.92      8.09 o 
  -4  14   1        6.34       -8.73      6.91 o 
  -3  14   1        1.10       -7.90      6.89 o 
  -2  14   1      327.00      367.32     19.41 o 
  -1  14   1        0.53       -0.45      6.59 o 
   0  14   1      181.41      237.40     14.62 o 
   1  14   1      174.07      176.83     13.47 o 
   2  14   1       54.52       53.13     10.96 o 
   3  14   1       35.78       36.55      8.88 o 
   4  14   1      432.68      381.36     18.06 o 
   5  14   1       79.87      100.57     12.98 o 
   6  14   1       54.41       77.93     10.85 o 
   7  14   1        9.61       -1.89      9.37 o 
   8  14   1      446.56      391.11     26.15 o 
   9  14   1      384.78      409.00     29.70 o 
  10  14   1       52.29       63.26     16.48 o 
  11  14   1       64.48       25.88     14.56 o 
  12  14   1        7.93       11.69     14.54 o 
  13  14   1       28.18       41.19     17.18 o 
 -13  15   1       10.28      -11.27     18.33 o 
 -12  15   1      241.27      238.24     36.27 o 
 -11  15   1       40.56       65.75     23.84 o 
 -10  15   1      877.38      844.22     31.32 o 
  -9  15   1       26.92       18.37     15.69 o 
  -8  15   1      434.41      371.28     25.73 o 
  -7  15   1       51.17       33.69     11.49 o 
  -6  15   1      579.68      601.02     25.03 o 
  -5  15   1       76.14       60.29     12.52 o 
  -4  15   1      592.85      576.75     26.70 o 
  -3  15   1       26.39       11.82      8.31 o 
  -2  15   1     1217.28     1227.85     39.79 o 
  -1  15   1       22.29       20.13      9.12 o 
   0  15   1     2338.27     2267.02     42.78 o 
   1  15   1        7.49       18.11      7.92 o 
   2  15   1      120.19      107.83     11.90 o 
   3  15   1        0.05       -3.21      6.86 o 
   4  15   1      752.33      776.45     29.93 o 
   5  15   1       78.09       82.17     11.47 o 
   6  15   1     2225.27     2194.68     48.96 o 
   7  15   1        1.26       -0.55     11.76 o 
   8  15   1      247.53      291.56     39.09 o 
   9  15   1        5.36        1.55     12.92 o 
  10  15   1      275.88      297.75     26.15 o 
  11  15   1        7.24       34.22     24.32 o 
  12  15   1      244.64      234.77     44.40 o 
 -11  16   1        3.01       17.36     19.11 o 
 -10  16   1      215.34      215.82     25.83 o 
  -9  16   1        1.69       -3.15     10.14 o 
  -8  16   1       36.54       53.51     13.48 o 
  -7  16   1      522.62      475.91     24.72 o 
  -6  16   1       68.39       64.50     12.61 o 
  -5  16   1        2.17        2.94      9.48 o 
  -4  16   1      172.49      156.10     17.80 o 
  -3  16   1        7.48        4.11      8.75 o 
  -2  16   1      209.70      210.21     17.53 o 
  -1  16   1       34.34       25.73     10.06 o 
   0  16   1       25.61       53.38     11.17 o 
   1  16   1       44.21       35.50     13.25 o 
   2  16   1        4.06        4.11      7.55 o 
   3  16   1       84.29       79.57     22.53 o 
   4  16   1       36.30       29.44     10.58 o 
   5  16   1        6.38        3.63      9.68 o 
   6  16   1      426.21      375.38     26.27 o 
   7  16   1       51.03       60.27     24.78 o 
   8  16   1       50.15       56.09     16.51 o 
   9  16   1       39.08       18.18     13.69 o 
  10  16   1       18.54       11.38     13.65 o 
 -10  17   1      627.96      555.24     37.96 o 
  -9  17   1       30.08       15.76     15.28 o 
  -8  17   1      489.88      560.54     28.17 o 
  -7  17   1       37.99       45.96     12.96 o 
  -6  17   1      155.83      135.23     16.51 o 
  -5  17   1      106.86      116.74     32.02 o 
  -4  17   1      797.14      901.36     33.06 o 
  -3  17   1        6.34       18.90     11.32 o 
  -2  17   1     1166.18     1178.33     36.68 o 
  -1  17   1      120.19      117.30     14.85 o 
   0  17   1      699.00      676.03     28.41 o 
   1  17   1       39.29       39.45     11.35 o 
   2  17   1     1038.88     1004.91     34.13 o 
   3  17   1       45.64       64.42     13.48 o 
   4  17   1      609.51      637.71     28.05 o 
   5  17   1      189.17      206.66     22.37 o 
   6  17   1      872.21      948.13     39.87 o 
   7  17   1       14.85       24.96     16.29 o 
   8  17   1      825.13      862.32     40.06 o 
   9  17   1       19.96        3.49     14.10 o 
  -8  18   1        4.52       18.98     12.73 o 
  -7  18   1       41.45       48.42     14.07 o 
  -6  18   1        8.07       24.14     16.62 o 
  -5  18   1        7.48       12.54     16.48 o 
  -4  18   1        0.02        5.88      9.74 o 
  -3  18   1        4.02        0.54      9.99 o 
  -2  18   1       80.29       69.47     18.88 o 
  -1  18   1       18.02       10.91     16.71 o 
   0  18   1        0.63       -5.54      8.99 o 
   1  18   1        1.85       16.78     10.38 o 
   2  18   1      115.31      109.53     19.65 o 
   3  18   1      158.80      189.66     19.39 o 
   4  18   1      233.51      262.28     39.80 o 
   5  18   1       87.19       71.43     21.15 o 
   6  18   1       40.95       43.04     16.56 o 
   7  18   1       25.67       26.30     14.42 o 
  -6  19   1      219.13      242.87     22.20 o 
  -5  19   1       11.28        4.16     11.10 o 
  -4  19   1      396.33      409.57     36.96 o 
  -3  19   1      103.58      133.86     23.02 o 
  -2  19   1      218.18      243.79     20.89 o 
  -1  19   1       48.24       45.26     15.89 o 
   0  19   1      198.30      239.10     21.01 o 
   1  19   1       36.49       32.28     12.58 o 
   2  19   1      312.56      337.55     24.06 o 
   3  19   1       72.04       79.50     17.95 o 
   4  19   1      556.23      536.51     33.37 o 
   5  19   1       13.32        0.72     14.94 o 
 -19   0   2       13.34       22.41     27.27 o 
 -18   0   2      309.22      216.80     43.14 o 
 -17   0   2       52.50       58.88     27.33 o 
 -16   0   2     2361.89     2263.67    103.77 o 
 -15   0   2      108.07      119.87     36.34 o 
 -14   0   2      689.37      704.54     31.61 o 
 -13   0   2      257.16      225.80     18.91 o 
 -12   0   2     3603.86     3408.17    145.42 o 
 -11   0   2     1438.44     1300.37     36.68 o 
 -10   0   2     2661.90     2541.80     38.08 o 
  -9   0   2      317.98      329.36     12.00 o 
  -8   0   2     5200.20     5551.19     63.47 o 
  -7   0   2      302.83      343.97     10.81 o 
  -6   0   2     4255.61     4189.08     48.10 o 
  -5   0   2    10777.11    11079.15    106.37 o 
  -4   0   2     5873.96     6198.85     76.11 o 
  -3   0   2    20745.34    20684.05    326.14 o 
  -2   0   2     1689.23     2041.23     44.11 o 
  -1   0   2      152.21      114.33      8.03 o 
   0   0   2      456.29      498.19     11.14 o 
   1   0   2        8.56        0.58      2.07 o 
   2   0   2      640.92      632.00     18.33 o 
   3   0   2    11304.28    11958.48    172.42 o 
   4   0   2      407.57      533.49     11.32 o 
   5   0   2     3298.03     3515.98     70.67 o 
   6   0   2     7989.90     7531.67    103.32 o 
   7   0   2     2256.49     2117.82     44.89 o 
   8   0   2     1731.86     1807.46     43.01 o 
   9   0   2      549.78      616.24     26.06 o 
  10   0   2     5382.03     5350.57     91.57 o 
  11   0   2     1894.59     1843.78     49.79 o 
  12   0   2     1588.36     1480.28     45.97 o 
  13   0   2      356.25      305.52     24.43 o 
  14   0   2       28.58        5.62     24.36 o 
  15   0   2      130.36      142.54     20.80 o 
  16   0   2      759.01      769.97     46.93 o 
  17   0   2       10.84       25.98     22.61 o 
 -19   1   2        3.80       -9.41     14.44 o 
 -18   1   2      362.54      387.31     55.41 o 
 -17   1   2        2.44      -15.00     23.58 o 
 -16   1   2       57.76       57.06     17.40 o 
 -15   1   2       56.34       60.83     10.08 o 
 -14   1   2       34.68       31.68     10.95 o 
 -13   1   2      571.56      571.61     19.07 o 
 -12   1   2     1538.06     1491.58     29.24 o 
 -11   1   2       10.25        7.88      5.25 o 
 -10   1   2      725.35      693.24     16.89 o 
  -9   1   2      138.21      117.04      5.60 o 
  -8   1   2     5191.35     5314.90     48.24 o 
  -7   1   2      298.85      324.99      8.34 o 
  -6   1   2      582.61      621.64     10.24 o 
  -5   1   2     2039.19     2252.55     22.80 o 
  -4   1   2     2474.50     2676.79     25.49 o 
  -3   1   2      466.11      449.93      8.97 o 
  -2   1   2     1416.66     1540.65     22.86 o 
  -1   1   2      588.88      414.30     10.01 o 
   0   1   2      418.64      518.75      8.93 o 
   1   1   2    24595.97    24272.04    210.36 o 
   2   1   2     2161.43     2194.11     31.80 o 
   3   1   2     4597.95     4579.52     43.37 o 
   4   1   2      102.88      120.52      6.82 o 
   5   1   2     6995.59     6953.14     66.56 o 
   6   1   2        2.08        0.16      3.18 o 
   7   1   2     1241.62     1336.09     24.29 o 
   8   1   2      137.91      163.91     10.17 o 
   9   1   2        4.37       11.13      5.53 o 
  10   1   2      190.75      187.14     12.20 o 
  11   1   2      578.31      530.53     21.21 o 
  12   1   2      239.61      238.14     14.84 o 
  13   1   2      376.03      382.15     18.63 o 
  14   1   2       98.00      100.23     12.06 o 
  15   1   2       49.76       51.10     11.05 o 
  16   1   2      141.09      157.43     23.90 o 
  17   1   2       30.59       32.83     11.37 o 
 -19   2   2       81.77       93.76     23.54 o 
 -18   2   2      564.14      547.32     42.16 o 
 -17   2   2       12.80       23.74     16.44 o 
 -16   2   2      279.13      262.67     38.52 o 
 -15   2   2       12.94       -1.08      8.76 o 
 -14   2   2     4835.69     4932.33     64.87 o 
 -13   2   2        1.96        7.13      6.37 o 
 -12   2   2     2144.91     2055.72     35.26 o 
 -11   2   2       87.82       97.71      8.80 o 
 -10   2   2     7766.43     7932.27     71.97 o 
  -9   2   2     2882.42     3186.70     41.64 o 
  -8   2   2     8234.38     8073.17     61.22 o 
  -7   2   2     1095.17     1130.40     14.92 o 
  -6   2   2      986.92      899.05     13.65 o 
  -5   2   2     4437.11     4554.44     42.70 o 
  -4   2   2    35124.18    33953.18    257.38 o 
  -3   2   2    10398.62    10640.08     96.19 o 
  -2   2   2     2806.44     2883.25     30.40 o 
  -1   2   2       68.36       37.00      2.79 o 
   0   2   2      416.67      425.62     11.61 o 
   1   2   2        9.80       11.00      2.40 o 
   2   2   2     8657.38     8675.70     82.53 o 
   3   2   2       42.71       53.32      5.69 o 
   4   2   2     3372.31     3196.99     30.61 o 
   5   2   2     2930.25     2989.75     30.09 o 
   6   2   2     2314.93     1956.36     33.92 o 
   7   2   2        4.37       23.51      9.17 o 
   8   2   2     9798.97     9517.63     93.15 o 
   9   2   2     2968.44     2969.79     42.90 o 
  10   2   2     3508.95     3510.63     49.49 o 
  11   2   2       45.91       34.25      8.40 o 
  12   2   2     1029.43     1072.53     27.89 o 
  13   2   2       39.31       24.61      8.28 o 
  14   2   2      137.74      143.34     14.07 o 
  15   2   2       80.19       83.62     17.72 o 
  16   2   2       19.14       23.75     10.35 o 
  17   2   2        7.70        5.60      9.78 o 
 -19   3   2       67.87       51.78     19.53 o 
 -18   3   2        0.24      -17.93     14.42 o 
 -17   3   2       23.29       16.62     15.85 o 
 -16   3   2      262.40      284.92     21.99 o 
 -15   3   2      508.11      489.55     25.24 o 
 -14   3   2        0.01        0.02      6.57 o 
 -13   3   2        4.44       12.60      6.32 o 
 -12   3   2      826.95      809.82     25.40 o 
 -11   3   2      322.40      309.26     21.00 o 
 -10   3   2      227.58      265.24      8.76 o 
  -9   3   2       37.03       40.89      6.96 o 
  -8   3   2      241.47      176.82     12.86 o 
  -7   3   2     1089.44     1076.20     16.71 o 
  -6   3   2     3527.92     3634.74     37.98 o 
  -5   3   2        9.54        7.39      2.83 o 
  -4   3   2     2836.69     2999.13     30.76 o 
  -3   3   2     1209.52     1278.98     16.23 o 
  -2   3   2    11519.78    11109.13    156.44 o 
  -1   3   2     5331.62     5381.94     53.82 o 
   0   3   2    10374.04     9855.00     91.89 o 
   1   3   2    19991.30    19450.99    172.64 o 
   2   3   2        5.73       -2.08      2.64 o 
   3   3   2     8332.08     8355.61     64.99 o 
   4   3   2       40.41       26.67      3.38 o 
   5   3   2      340.69      423.48      9.77 o 
   6   3   2       10.79        4.38      2.83 o 
   7   3   2     1345.92     1428.16     25.63 o 
   8   3   2       17.31       30.52      6.32 o 
   9   3   2     1070.70     1046.58     24.02 o 
  10   3   2       46.64       52.80      9.22 o 
  11   3   2       77.28       67.96      9.28 o 
  12   3   2     1045.21     1001.39     26.92 o 
  13   3   2        2.09        1.69      7.11 o 
  14   3   2      153.98      163.73     14.74 o 
  15   3   2      131.06       97.87     14.01 o 
  16   3   2       79.25       57.65     13.16 o 
  17   3   2       10.59       15.68     10.93 o 
 -19   4   2        0.78       13.51     17.64 o 
 -18   4   2      236.02      227.37     30.44 o 
 -17   4   2      144.65      144.21     18.34 o 
 -16   4   2     1241.96     1183.98     51.34 o 
 -15   4   2      130.00      107.13     14.31 o 
 -14   4   2      600.75      616.52     26.34 o 
 -13   4   2        7.10        4.82      7.81 o 
 -12   4   2     3393.23     3451.33     48.75 o 
 -11   4   2     1595.08     1612.09     29.79 o 
 -10   4   2     3809.78     3841.02     40.37 o 
  -9   4   2      233.79      221.30      9.51 o 
  -8   4   2     5884.13     6108.39     55.91 o 
  -7   4   2      240.62      258.72      8.85 o 
  -6   4   2    28770.98    28044.96    219.08 o 
  -5   4   2      282.61      231.08      9.70 o 
  -4   4   2     5285.69     5142.57     48.42 o 
  -3   4   2     2738.99     2922.16     30.72 o 
  -2   4   2      565.72      486.80      9.54 o 
  -1   4   2       60.87       69.44      5.05 o 
   0   4   2     1902.86     1782.91     24.81 o 
   1   4   2    11361.35    11227.20    110.23 o 
   2   4   2      715.70      679.86     14.62 o 
   3   4   2      324.04      344.62      8.84 o 
   4   4   2    11153.44    11010.88     84.91 o 
   5   4   2     4873.28     5247.83     47.50 o 
   6   4   2      849.36      717.76     13.85 o 
   7   4   2        6.90        0.99      4.10 o 
   8   4   2     1945.37     1939.21     32.32 o 
   9   4   2       33.48       13.48      6.21 o 
  10   4   2     2364.57     2441.16     47.80 o 
  11   4   2       43.74       26.46      7.76 o 
  12   4   2      102.92       87.36     10.90 o 
  13   4   2      291.83      289.13     17.09 o 
  14   4   2      500.26      526.17     28.32 o 
  15   4   2       16.72       21.88      9.79 o 
  16   4   2      259.12      296.91     19.98 o 
  17   4   2       95.97      102.98     20.18 o 
 -19   5   2      115.62      119.61     26.59 o 
 -18   5   2       12.58       43.97     25.00 o 
 -17   5   2        6.32       -7.28     10.88 o 
 -16   5   2        1.19      -13.74      9.16 o 
 -15   5   2      152.73      166.73     23.13 o 
 -14   5   2      153.31      168.73     17.00 o 
 -13   5   2        9.12        1.14      6.54 o 
 -12   5   2       61.78       55.87      8.61 o 
 -11   5   2      519.28      577.57     19.66 o 
 -10   5   2      532.81      521.06     14.20 o 
  -9   5   2       38.08       28.01      4.96 o 
  -8   5   2     1663.62     1823.94     25.31 o 
  -7   5   2     3758.54     4121.72     41.55 o 
  -6   5   2     3659.96     3889.75     42.41 o 
  -5   5   2      314.18      318.29      9.85 o 
  -4   5   2      940.24     1030.87     16.82 o 
  -3   5   2      795.84      810.28     16.53 o 
  -2   5   2     2125.08     2212.37     25.60 o 
  -1   5   2     3284.34     3574.28     35.63 o 
   0   5   2      121.17      120.88      6.75 o 
   1   5   2      965.88      986.65     18.76 o 
   2   5   2     1975.88     2058.83     30.00 o 
   3   5   2      722.28      843.62     16.73 o 
   4   5   2     6526.04     6983.71     64.67 o 
   5   5   2     1907.72     1952.26     24.49 o 
   6   5   2      304.43      303.81     11.13 o 
   7   5   2     2402.62     2294.49     39.89 o 
   8   5   2      636.95      654.15     18.65 o 
   9   5   2        1.35       -7.10      5.24 o 
  10   5   2       66.58       61.44      9.43 o 
  11   5   2        5.97       14.32      7.02 o 
  12   5   2       34.88       57.95     10.18 o 
  13   5   2      128.16      142.28     13.94 o 
  14   5   2        0.36       -8.28      7.78 o 
  15   5   2        0.41        0.01      9.49 o 
  16   5   2       27.38       19.53     15.32 o 
  17   5   2       16.97       -2.47     11.61 o 
 -19   6   2       25.64       67.82     37.18 o 
 -18   6   2       32.50       57.16     20.00 o 
 -17   6   2        6.91        9.70     11.46 o 
 -16   6   2      612.65      608.30     29.85 o 
 -15   6   2        0.73        9.31     10.09 o 
 -14   6   2     1500.70     1448.31     40.28 o 
 -13   6   2       25.89       24.72     10.94 o 
 -12   6   2     2019.95     2034.60     63.38 o 
 -11   6   2     1425.80     1345.34     27.94 o 
 -10   6   2     1655.89     1693.57     26.67 o 
  -9   6   2      341.37      349.75     19.14 o 
  -8   6   2     7079.63     6981.79     63.78 o 
  -7   6   2      167.77      151.32     12.07 o 
  -6   6   2     7385.51     7742.67     73.37 o 
  -5   6   2      250.29      277.74      9.79 o 
  -4   6   2     8897.22     8715.25    119.03 o 
  -3   6   2      857.46      966.23     16.69 o 
  -2   6   2     4914.51     4653.31     66.32 o 
  -1   6   2     2081.03     2051.03     24.28 o 
   0   6   2     3500.84     3684.23     45.66 o 
   1   6   2       62.14       56.14     10.59 o 
   2   6   2     9506.86     9513.26     96.69 o 
   3   6   2     1022.56     1083.92     24.10 o 
   4   6   2     1950.07     1864.26     25.37 o 
   5   6   2     2751.73     2769.59     31.27 o 
   6   6   2     3281.17     3019.82     34.30 o 
   7   6   2      348.86      346.05     11.45 o 
   8   6   2     2247.74     2177.21     35.04 o 
   9   6   2      253.12      274.64     13.74 o 
  10   6   2       22.71       33.11      7.93 o 
  11   6   2     1299.20     1358.77     30.71 o 
  12   6   2      416.51      474.51     19.98 o 
  13   6   2      438.69      458.26     20.50 o 
  14   6   2      333.56      355.91     22.83 o 
  15   6   2       24.26       23.57     11.85 o 
  16   6   2      101.71      118.92     17.31 o 
  17   6   2       27.10        7.68     12.20 o 
 -18   7   2        0.48       19.76     28.11 o 
 -17   7   2       50.58       29.67     16.84 o 
 -16   7   2        2.64      -13.75     10.32 o 
 -15   7   2      134.82      148.42     17.33 o 
 -14   7   2       74.78       76.37     13.40 o 
 -13   7   2      679.95      691.15     29.39 o 
 -12   7   2      352.61      310.65     23.68 o 
 -11   7   2      390.66      387.20     14.18 o 
 -10   7   2       17.87       19.82      5.95 o 
  -9   7   2      431.53      438.97     22.48 o 
  -8   7   2       15.69       19.02      8.59 o 
  -7   7   2       33.30       20.43      5.08 o 
  -6   7   2      818.17      853.78     18.02 o 
  -5   7   2     4697.60     5005.76     52.71 o 
  -4   7   2     1424.48     1299.97     21.34 o 
  -3   7   2     2180.59     2226.34     43.67 o 
  -2   7   2     3254.44     3205.21     41.85 o 
  -1   7   2       79.30      112.69     21.75 o 
   0   7   2        3.69        2.94      3.60 o 
   1   7   2        5.45       -0.69      4.39 o 
   2   7   2       78.79       79.78      8.24 o 
   3   7   2      723.12      740.70     21.81 o 
   4   7   2      522.36      583.36     13.22 o 
   5   7   2      892.78      941.59     18.21 o 
   6   7   2      605.29      608.79     14.21 o 
   7   7   2      111.23      122.91      7.88 o 
   8   7   2     4758.91     4886.52     58.86 o 
   9   7   2      365.91      354.87     17.70 o 
  10   7   2       75.25       89.17     12.11 o 
  11   7   2       21.08       -0.04      8.76 o 
  12   7   2        0.78       -5.56      8.78 o 
  13   7   2       10.37        9.75     11.53 o 
  14   7   2       12.93       17.82     11.93 o 
  15   7   2        0.07        2.38     11.97 o 
  16   7   2        1.49       17.72     12.12 o 
 -18   8   2      252.20      260.34     29.33 o 
 -17   8   2        1.48      -10.92     14.83 o 
 -16   8   2      488.23      468.21     34.98 o 
 -15   8   2       23.13        5.17     13.13 o 
 -14   8   2     1291.90     1341.16     48.18 o 
 -13   8   2      192.43      157.82     21.61 o 
 -12   8   2     1868.14     1796.63     42.56 o 
 -11   8   2     1051.10     1109.71     23.20 o 
 -10   8   2     4032.29     4036.08     47.29 o 
  -9   8   2      992.10      969.89     20.19 o 
  -8   8   2     1567.78     1587.04     25.24 o 
  -7   8   2      270.73      298.17     12.12 o 
  -6   8   2     4869.06     4818.79     53.77 o 
  -5   8   2       33.35       53.69      6.25 o 
  -4   8   2     5390.91     5328.03     56.63 o 
  -3   8   2       70.35       63.52      5.89 o 
  -2   8   2     5972.23     5885.11     64.05 o 
  -1   8   2        5.79        4.97      4.46 o 
   0   8   2     9563.75     8991.21    114.32 o 
   1   8   2      196.72      206.21     17.86 o 
   2   8   2      128.87      126.66     22.22 o 
   3   8   2       26.93       38.11      7.75 o 
   4   8   2    15030.74    14402.67    201.35 o 
   5   8   2      370.79      385.72     15.74 o 
   6   8   2     2204.52     2013.36     36.26 o 
   7   8   2       92.43      108.65     10.34 o 
   8   8   2        7.88        9.17     12.10 o 
   9   8   2        2.32       14.45      8.20 o 
  10   8   2     3069.07     3020.80     59.39 o 
  11   8   2      125.57      128.11     14.91 o 
  12   8   2     1017.94     1022.03     33.47 o 
  13   8   2       25.93       38.80     12.32 o 
  14   8   2      322.80      333.49     23.53 o 
  15   8   2       44.39       49.86     14.26 o 
  16   8   2       30.06       30.19     14.45 o 
 -17   9   2        7.81       15.14     21.38 o 
 -16   9   2       34.40       51.13     24.03 o 
 -15   9   2       28.16       21.72     14.39 o 
 -14   9   2       30.48       22.38     14.02 o 
 -13   9   2       44.03       62.02     16.64 o 
 -12   9   2      257.22      253.11     27.76 o 
 -11   9   2      598.91      595.26     31.95 o 
 -10   9   2      138.29      143.30     10.92 o 
  -9   9   2        0.09        3.62      5.03 o 
  -8   9   2      466.35      494.78     14.54 o 
  -7   9   2     1855.24     1916.01     31.31 o 
  -6   9   2       58.74       61.98      7.26 o 
  -5   9   2      157.67      174.64      9.61 o 
  -4   9   2      852.70      768.09     17.52 o 
  -3   9   2      464.00      439.56     15.62 o 
  -2   9   2     3199.64     3233.88     47.88 o 
  -1   9   2      533.78      539.28     17.52 o 
   0   9   2       23.74       24.81      7.69 o 
   1   9   2     1051.92     1024.03     27.74 o 
   2   9   2      914.25      865.66     22.76 o 
   3   9   2       62.68       76.83      7.82 o 
   4   9   2     1633.59     1645.33     35.66 o 
   5   9   2      368.43      382.43     16.15 o 
   6   9   2      246.86      242.00     15.94 o 
   7   9   2      269.48      270.61     14.98 o 
   8   9   2       36.08       51.85     11.96 o 
   9   9   2      499.87      537.48     42.43 o 
  10   9   2       46.95       38.57     12.40 o 
  11   9   2        0.13       -4.34     12.52 o 
  12   9   2        0.25        4.46     15.65 o 
  13   9   2        9.14       -1.83     10.70 o 
  14   9   2       17.16        7.40     11.52 o 
  15   9   2      233.27      291.16     23.92 o 
 -17  10   2      193.80      134.85     23.83 o 
 -16  10   2      232.44      277.54     29.10 o 
 -15  10   2        0.41      -17.42     11.61 o 
 -14  10   2     1552.22     1639.18     54.87 o 
 -13  10   2       82.69       70.01     17.46 o 
 -12  10   2     1743.33     1687.84     52.08 o 
 -11  10   2      330.34      347.95     16.30 o 
 -10  10   2      470.82      557.62     41.30 o 
  -9  10   2      187.68      198.51     12.40 o 
  -8  10   2     2291.35     2382.35     37.63 o 
  -7  10   2       79.31       90.78      9.61 o 
  -6  10   2      613.44      609.73     17.52 o 
  -5  10   2       34.19       31.54      5.94 o 
  -4  10   2     3559.46     3272.29     57.07 o 
  -3  10   2        6.72        0.51      4.90 o 
  -2  10   2     2955.51     2804.67     45.51 o 
  -1  10   2     1346.91     1391.10     29.87 o 
   0  10   2      832.23      790.43     29.61 o 
   1  10   2      405.11      368.06     15.94 o 
   2  10   2     3294.65     3148.21     48.89 o 
   3  10   2       41.07       48.75     14.39 o 
   4  10   2      730.57      700.98     27.10 o 
   5  10   2      591.77      597.30     20.59 o 
   6  10   2     5121.85     5127.53     69.91 o 
   7  10   2        1.33        4.30      7.15 o 
   8  10   2     1610.20     1620.49    121.84 o 
   9  10   2      128.22      139.99     36.57 o 
  10  10   2       38.23       48.38     15.64 o 
  11  10   2       12.14        6.70     12.71 o 
  12  10   2     1364.80     1434.52     47.95 o 
  13  10   2       84.72       77.05     17.69 o 
  14  10   2       50.22       63.91     17.65 o 
  15  10   2        6.04        4.02     23.87 o 
 -16  11   2       81.24       87.43     21.58 o 
 -15  11   2        2.66       -2.80     14.71 o 
 -14  11   2        2.44        4.49     14.74 o 
 -13  11   2      230.36      245.27     24.94 o 
 -12  11   2        0.04        5.54     11.67 o 
 -11  11   2        0.08        6.92     11.08 o 
 -10  11   2       39.10       47.18      8.70 o 
  -9  11   2       11.22       -1.60      6.24 o 
  -8  11   2       67.93       63.95      8.78 o 
  -7  11   2       61.88       72.16     14.06 o 
  -6  11   2       89.59       90.60     10.52 o 
  -5  11   2     1058.58     1157.68     28.53 o 
  -4  11   2      762.04      746.47     22.83 o 
  -3  11   2      470.90      466.13     18.54 o 
  -2  11   2      804.17      859.41     24.56 o 
  -1  11   2       84.63      100.10     10.43 o 
   0  11   2      417.60      438.10     22.59 o 
   1  11   2      469.77      433.11     17.75 o 
   2  11   2      718.06      697.48     22.13 o 
   3  11   2        2.05       -5.72      5.29 o 
   4  11   2     1689.94     1586.16     34.49 o 
   5  11   2      489.22      486.88     19.81 o 
   6  11   2       66.85       67.06     10.42 o 
   7  11   2        7.15       16.21      8.07 o 
   8  11   2      334.76      317.23     33.78 o 
   9  11   2      399.87      387.52     24.86 o 
  10  11   2      126.92      100.36     16.88 o 
  11  11   2       15.28       26.63     14.00 o 
  12  11   2      161.89      182.98     45.02 o 
  13  11   2        9.32       14.87     13.94 o 
  14  11   2       22.41       -1.14     37.73 o 
 -16  12   2      291.87      363.33    102.67 o 
 -15  12   2        1.56      -12.03     14.37 o 
 -14  12   2        3.08       -5.13     14.47 o 
 -13  12   2       17.04        1.59     13.35 o 
 -12  12   2      392.38      407.97     98.65 o 
 -11  12   2        4.70       12.90     11.95 o 
 -10  12   2      859.59      881.20     28.02 o 
  -9  12   2       22.51       10.43      7.58 o 
  -8  12   2      231.19      238.17     16.47 o 
  -7  12   2       36.01       24.43      8.25 o 
  -6  12   2     2833.71     2872.53     50.16 o 
  -5  12   2       78.12       67.88     18.99 o 
  -4  12   2     1029.71     1043.47     28.35 o 
  -3  12   2      204.81      160.45     19.36 o 
  -2  12   2     3020.15     2961.35     50.78 o 
  -1  12   2       60.05       59.72     17.57 o 
   0  12   2     7697.27     7400.75     99.03 o 
   1  12   2     1351.02     1210.82     30.56 o 
   2  12   2      961.21      855.40     25.75 o 
   3  12   2       60.15       56.23      9.78 o 
   4  12   2      518.29      542.07     21.11 o 
   5  12   2      484.40      455.91     20.39 o 
   6  12   2     1644.74     1619.54     37.42 o 
   7  12   2      426.79      431.72     25.10 o 
   8  12   2      719.08      713.14     32.38 o 
   9  12   2        0.45        7.86     14.32 o 
  10  12   2     1017.74     1078.61     60.56 o 
  11  12   2       54.88       46.12     15.93 o 
  12  12   2       36.90       35.09     15.01 o 
  13  12   2       25.56       37.90     24.19 o 
  14  12   2      227.26      166.90     59.40 o 
 -15  13   2       79.61       64.45     26.10 o 
 -14  13   2       94.50      139.07     29.15 o 
 -13  13   2       44.78       34.72     20.60 o 
 -12  13   2       49.70       51.63     19.63 o 
 -11  13   2        7.44        3.35     11.17 o 
 -10  13   2      125.80      159.57     19.95 o 
  -9  13   2      139.64      130.63     22.18 o 
  -8  13   2        0.11        1.53      7.49 o 
  -7  13   2       89.84       72.66     11.25 o 
  -6  13   2      223.55      208.27     15.56 o 
  -5  13   2       12.79       20.00      7.82 o 
  -4  13   2        7.81       18.32      7.73 o 
  -3  13   2      298.05      324.56     18.05 o 
  -2  13   2      232.16      262.41     16.51 o 
  -1  13   2      174.42      141.00     13.36 o 
   0  13   2      539.85      506.47     21.12 o 
   1  13   2      203.40      240.81     23.92 o 
   2  13   2      543.77      533.77     21.50 o 
   3  13   2      127.54      102.74     12.10 o 
   4  13   2      182.81      187.27     20.81 o 
   5  13   2      889.44      828.71     27.14 o 
   6  13   2       18.70       33.22      9.85 o 
   7  13   2        2.59        2.79      9.60 o 
   8  13   2       12.54       17.74     14.96 o 
   9  13   2       45.25       39.13     14.39 o 
  10  13   2      203.69      149.58     20.24 o 
  11  13   2        7.39       13.15     13.41 o 
  12  13   2       66.62       62.75     17.81 o 
  13  13   2       84.68       78.31     18.89 o 
 -14  14   2      238.64      257.93     36.86 o 
 -13  14   2        0.19        8.16     18.33 o 
 -12  14   2      193.76      189.79     31.80 o 
 -11  14   2       25.56        3.36     11.78 o 
 -10  14   2      957.14     1005.97     41.85 o 
  -9  14   2       43.15       54.29     11.82 o 
  -8  14   2     1381.09     1385.48     36.65 o 
  -7  14   2        5.18      -10.14      6.76 o 
  -6  14   2      204.75      187.97     15.75 o 
  -5  14   2       28.46       20.28      8.95 o 
  -4  14   2     1489.74     1468.55     36.82 o 
  -3  14   2      515.48      506.93     26.84 o 
  -2  14   2     2132.24     2125.78     48.49 o 
  -1  14   2      211.47      219.87     18.33 o 
   0  14   2     1451.40     1381.09     52.80 o 
   1  14   2       28.85        9.02      8.17 o 
   2  14   2     1184.60     1206.43     32.86 o 
   3  14   2      916.08      868.75     32.57 o 
   4  14   2     1244.43     1176.04     50.15 o 
   5  14   2        0.73        3.13      8.02 o 
   6  14   2     1021.56     1057.52     36.23 o 
   7  14   2        0.62      -16.20     11.07 o 
   8  14   2     1496.90     1560.90     82.94 o 
   9  14   2       28.30       16.23     13.37 o 
  10  14   2      164.82      191.35     22.86 o 
  11  14   2       82.70      118.29     26.04 o 
  12  14   2      240.81      278.32     27.45 o 
 -13  15   2        3.78      -22.93     15.80 o 
 -12  15   2      175.24      193.16     33.03 o 
 -11  15   2        0.32      -16.74     11.16 o 
 -10  15   2      105.39      126.41     20.42 o 
  -9  15   2       54.68       36.44     14.92 o 
  -8  15   2      105.07       84.77     20.33 o 
  -7  15   2       85.61       90.86     13.68 o 
  -6  15   2      358.31      353.18     20.61 o 
  -5  15   2       17.16       15.12      8.93 o 
  -4  15   2       29.66       30.13     10.43 o 
  -3  15   2        5.63       -2.50      9.82 o 
  -2  15   2      233.56      247.87     24.27 o 
  -1  15   2        3.82      -10.93      9.25 o 
   0  15   2       40.08       37.71      9.97 o 
   1  15   2      104.07      124.03     23.16 o 
   2  15   2       60.36       65.53     11.29 o 
   3  15   2      515.97      476.27     22.62 o 
   4  15   2      281.84      293.17     24.23 o 
   5  15   2       22.29       35.95     11.23 o 
   6  15   2       46.40       50.32     12.49 o 
   7  15   2        3.85      -14.62     13.51 o 
   8  15   2        4.46        3.85     11.60 o 
   9  15   2        4.23        4.03     12.97 o 
  10  15   2       89.31       64.14     18.14 o 
  11  15   2      269.13      321.69     29.04 o 
 -12  16   2       62.97       72.03     26.56 o 
 -11  16   2       10.35       15.01     15.59 o 
 -10  16   2      233.69      269.08     27.65 o 
  -9  16   2       80.69       71.19     18.88 o 
  -8  16   2      196.78      188.66     17.70 o 
  -7  16   2       25.99       16.83     10.84 o 
  -6  16   2      610.92      653.43     27.84 o 
  -5  16   2       43.94       44.73     11.72 o 
  -4  16   2      296.56      269.57     19.29 o 
  -3  16   2      146.00      140.60     20.36 o 
  -2  16   2     1413.87     1348.33     37.62 o 
  -1  16   2       11.67       -4.40      7.86 o 
   0  16   2     1692.03     1590.56     41.09 o 
   1  16   2       48.07       58.08     11.70 o 
   2  16   2      947.73      959.51     32.04 o 
   3  16   2       24.95       29.33     10.59 o 
   4  16   2      473.87      489.48     24.43 o 
   5  16   2        1.71       -8.33     11.73 o 
   6  16   2      140.39      174.70     17.76 o 
   7  16   2      119.71       72.64     17.80 o 
   8  16   2      278.79      322.24     26.81 o 
   9  16   2      132.54      159.56     22.54 o 
  10  16   2      162.54      252.62     26.45 o 
 -10  17   2       51.89       72.75     20.49 o 
  -9  17   2       14.09       24.01     19.89 o 
  -8  17   2        2.40       -4.40     14.14 o 
  -7  17   2      157.76      150.59     17.52 o 
  -6  17   2        4.72       15.86     11.05 o 
  -5  17   2       36.62       34.96     11.73 o 
  -4  17   2       58.50       47.29     11.92 o 
  -3  17   2       19.69       23.99     10.62 o 
  -2  17   2       10.41       20.43     10.09 o 
  -1  17   2      114.28      123.61     15.84 o 
   0  17   2        3.86        8.51      9.30 o 
   1  17   2      178.58      211.40     18.58 o 
   2  17   2       51.99       47.51     12.62 o 
   3  17   2       55.54       43.11     12.44 o 
   4  17   2        0.02        6.09     10.62 o 
   5  17   2       23.05       32.29     12.25 o 
   6  17   2      189.41      195.15     19.23 o 
   7  17   2       93.04       80.44     17.35 o 
   8  17   2       43.42       38.65     16.22 o 
  -8  18   2      313.62      378.75     33.54 o 
  -7  18   2        4.98        7.70     11.26 o 
  -6  18   2        3.09       -2.78     10.38 o 
  -5  18   2       26.07       23.56     11.71 o 
  -4  18   2      168.38      175.87     18.33 o 
  -3  18   2       77.84       88.64     14.33 o 
  -2  18   2      378.04      427.05     24.53 o 
  -1  18   2       43.86       32.83     11.16 o 
   0  18   2      548.21      530.71     26.55 o 
   1  18   2      317.39      305.50     22.25 o 
   2  18   2     1070.25     1110.85     37.58 o 
   3  18   2       36.63       33.88     12.79 o 
   4  18   2      160.87      170.11     34.38 o 
   5  18   2      114.89      129.06     17.50 o 
   6  18   2      286.62      317.32     27.65 o 
   7  18   2        8.41       25.44     14.19 o 
  -6  19   2       31.64       22.38     12.07 o 
  -5  19   2       46.68       47.74     13.39 o 
  -4  19   2       25.31       17.64     11.07 o 
  -3  19   2        0.77        6.05      9.83 o 
  -2  19   2        0.49       10.11     10.59 o 
  -1  19   2        7.26        0.75     10.43 o 
   0  19   2       28.27       49.30     19.99 o 
   1  19   2      178.41      226.49     21.20 o 
   2  19   2       18.40       39.68     21.55 o 
   3  19   2      231.53      272.80     33.03 o 
   4  19   2       31.51       27.00     13.07 o 
 -20   1   3      256.95      245.55     32.63 o 
 -19   1   3        4.40       -4.63     17.91 o 
 -18   1   3      384.10      436.50     39.82 o 
 -17   1   3        2.10        2.91     15.33 o 
 -16   1   3        9.89        6.49     14.35 o 
 -15   1   3       26.54       17.41     14.24 o 
 -14   1   3      212.49      242.15     17.65 o 
 -13   1   3        3.99        6.11      5.79 o 
 -12   1   3     2435.50     2416.00     37.65 o 
 -11   1   3      700.52      702.88     22.33 o 
 -10   1   3     2078.38     2041.63     23.94 o 
  -9   1   3       92.44      111.09      5.56 o 
  -8   1   3     2443.66     2237.70     23.52 o 
  -7   1   3     1397.83     1414.66     17.55 o 
  -6   1   3       50.05       39.83      7.05 o 
  -5   1   3      104.44      116.41      5.13 o 
  -4   1   3     4150.60     4283.04     46.01 o 
  -3   1   3     2372.87     2636.81     31.10 o 
  -2   1   3    31706.61    30151.69    266.38 o 
  -1   1   3     1639.15     1803.12     19.72 o 
   0   1   3    29348.23    28582.16    227.31 o 
   1   1   3      795.81      870.32     13.36 o 
   2   1   3     2744.34     2765.49     29.31 o 
   3   1   3      360.66      370.07      9.02 o 
   4   1   3     1873.05     1741.38     20.01 o 
   5   1   3      548.22      610.87     10.21 o 
   6   1   3     3338.94     3241.53     34.06 o 
   7   1   3       16.54       16.11      5.33 o 
   8   1   3     2431.53     2227.16     35.40 o 
   9   1   3       10.85       14.58      6.35 o 
  10   1   3     1025.16     1001.13     25.10 o 
  11   1   3      732.15      736.15     23.51 o 
  12   1   3       36.52       37.18      8.79 o 
  13   1   3       23.20       19.69      8.52 o 
  14   1   3      651.15      647.63     30.95 o 
  15   1   3       59.16       67.52     12.35 o 
  16   1   3      338.15      289.84     20.34 o 
  17   1   3        1.06        4.65     10.32 o 
 -20   2   3       23.25       19.76     20.63 o 
 -19   2   3        0.86       -2.00     20.11 o 
 -18   2   3      211.53      178.35     28.53 o 
 -17   2   3       53.88       44.69     18.55 o 
 -16   2   3        1.43      -12.22     12.70 o 
 -15   2   3        1.73        1.90     18.14 o 
 -14   2   3       29.64       21.28      9.43 o 
 -13   2   3      168.74      172.69     11.64 o 
 -12   2   3      124.70      126.15     10.09 o 
 -11   2   3     1213.30     1216.90     20.94 o 
 -10   2   3       69.55       79.99      5.42 o 
  -9   2   3        1.42        2.42      2.95 o 
  -8   2   3      388.83      418.67      9.33 o 
  -7   2   3     1434.12     1632.84     19.73 o 
  -6   2   3       65.24       61.79      4.17 o 
  -5   2   3      574.26      588.43     10.58 o 
  -4   2   3      328.44      277.30     11.11 o 
  -3   2   3    16815.35    17005.65    188.29 o 
  -2   2   3     2780.59     2890.95     31.46 o 
  -1   2   3        3.01       -4.01      2.67 o 
   0   2   3    10293.71    10357.14     96.34 o 
   1   2   3     1378.84     1444.76     21.30 o 
   2   2   3        0.25       -3.49      2.77 o 
   3   2   3     1849.08     1915.47     32.80 o 
   4   2   3     1813.50     1847.51     27.41 o 
   5   2   3      722.06      730.68     13.10 o 
   6   2   3      479.69      555.31     11.44 o 
   7   2   3       15.03        1.10      4.55 o 
   8   2   3     1174.79     1245.35     25.74 o 
   9   2   3       31.80       32.83      7.28 o 
  10   2   3     1442.33     1337.84     29.37 o 
  11   2   3      557.68      532.97     20.54 o 
  12   2   3       25.69        9.82     10.49 o 
  13   2   3      160.72      178.17     14.74 o 
  14   2   3      111.27       89.63     12.54 o 
  15   2   3        0.62       -8.65      7.92 o 
  16   2   3        9.74       -5.99      9.47 o 
  17   2   3        5.37       -7.14     12.31 o 
 -19   3   3       32.25       33.85     19.47 o 
 -18   3   3      124.98      128.61     25.72 o 
 -17   3   3      121.26      119.86     24.33 o 
 -16   3   3      126.06      140.72     25.26 o 
 -15   3   3       99.24       81.69     14.11 o 
 -14   3   3     1241.03     1252.25     41.26 o 
 -13   3   3        2.41       -1.34      7.41 o 
 -12   3   3     2235.32     2238.66     49.93 o 
 -11   3   3      327.28      332.92     11.53 o 
 -10   3   3     3706.10     3748.13     36.74 o 
  -9   3   3       10.14       12.62      5.54 o 
  -8   3   3      941.57      955.04     15.51 o 
  -7   3   3     1387.56     1474.39     21.78 o 
  -6   3   3    10404.48    10268.24     87.44 o 
  -5   3   3       56.04       65.22      4.24 o 
  -4   3   3     1431.57     1448.64     31.09 o 
  -3   3   3    13924.06    13718.17    203.34 o 
  -2   3   3    16979.56    15956.05    143.09 o 
  -1   3   3      826.09      888.75     15.27 o 
   0   3   3     8404.11     7848.87     76.81 o 
   1   3   3       19.90       13.52      3.74 o 
   2   3   3     3478.04     3380.26     40.67 o 
   3   3   3        9.47       13.73      4.03 o 
   4   3   3     7927.23     7786.25     70.44 o 
   5   3   3     2885.22     3019.13     32.19 o 
   6   3   3     3938.47     3766.79     38.39 o 
   7   3   3      399.19      357.19     13.64 o 
   8   3   3     5420.62     5371.19     62.66 o 
   9   3   3        5.38       12.49      7.17 o 
  10   3   3      395.00      381.75     16.55 o 
  11   3   3        5.74        8.66      7.93 o 
  12   3   3     1415.34     1453.64     33.47 o 
  13   3   3      581.30      610.16     23.15 o 
  14   3   3      331.13      319.11     25.22 o 
  15   3   3        0.33        9.28      9.34 o 
  16   3   3      384.75      441.70     48.63 o 
  17   3   3       69.78       58.26     21.58 o 
 -19   4   3        7.54        3.10     23.77 o 
 -18   4   3        1.38      -14.23     19.40 o 
 -17   4   3      202.34      219.97     36.50 o 
 -16   4   3      211.81      217.88     28.34 o 
 -15   4   3        2.38        1.57      9.10 o 
 -14   4   3      317.40      305.73     20.17 o 
 -13   4   3        0.13        4.73     11.18 o 
 -12   4   3       12.66        5.37      5.98 o 
 -11   4   3     1908.05     1986.34     28.72 o 
 -10   4   3     1263.97     1315.92     19.65 o 
  -9   4   3       59.93       64.24      5.78 o 
  -8   4   3        4.87       10.42      3.83 o 
  -7   4   3     1097.43     1154.98     18.92 o 
  -6   4   3       65.09       52.92      4.58 o 
  -5   4   3       52.00       46.48      4.12 o 
  -4   4   3     4505.73     4611.49     55.03 o 
  -3   4   3      305.16      350.82      9.68 o 
  -2   4   3     1777.98     1784.50     43.61 o 
  -1   4   3     1436.90     1506.32     22.73 o 
   0   4   3     2746.14     2677.37     34.24 o 
   1   4   3     1043.68      999.72     26.20 o 
   2   4   3     1141.67     1151.90     45.96 o 
   3   4   3     2143.72     2195.42     31.88 o 
   4   4   3      768.55      750.55     17.49 o 
   5   4   3      824.07      880.10     16.77 o 
   6   4   3       51.37       65.22      5.55 o 
   7   4   3      294.51      282.42     12.47 o 
   8   4   3       91.32       73.91      9.15 o 
   9   4   3      300.30      270.78     14.03 o 
  10   4   3      314.49      326.17     15.98 o 
  11   4   3       67.42       70.62     10.43 o 
  12   4   3       94.02      109.61     12.42 o 
  13   4   3        1.51        5.27      8.33 o 
  14   4   3      434.17      495.82     40.16 o 
  15   4   3       20.36       19.71     10.30 o 
  16   4   3      149.54      128.63     15.75 o 
 -19   5   3       86.62       78.89     29.96 o 
 -18   5   3      109.69       95.80     24.93 o 
 -17   5   3        3.11       -1.97     12.95 o 
 -16   5   3      180.83      197.41     19.22 o 
 -15   5   3        0.63       11.84     10.26 o 
 -14   5   3      999.99     1070.52     34.07 o 
 -13   5   3     1061.90     1016.33     31.96 o 
 -12   5   3     1363.97     1360.07     35.38 o 
 -11   5   3      212.27      223.85     10.32 o 
 -10   5   3     1780.67     1781.53     26.38 o 
  -9   5   3      299.84      305.51     10.76 o 
  -8   5   3    10997.13    11146.39     99.51 o 
  -7   5   3      166.21      159.68      7.89 o 
  -6   5   3     1522.72     1545.81     22.63 o 
  -5   5   3        3.57        2.50      2.82 o 
  -4   5   3     5717.43     5517.65     52.81 o 
  -3   5   3       94.02      101.29      6.35 o 
  -2   5   3       24.12       15.10      3.74 o 
  -1   5   3      265.43      230.90      8.93 o 
   0   5   3     5891.86     5639.92     78.47 o 
   1   5   3       84.23       63.06      6.23 o 
   2   5   3    11228.68    11030.17    108.81 o 
   3   5   3     1022.85      953.74     20.14 o 
   4   5   3     1703.92     1633.69     28.17 o 
   5   5   3      611.96      580.60     16.83 o 
   6   5   3     6999.85     6845.58     67.50 o 
   7   5   3      610.31      578.97     22.95 o 
   8   5   3       96.97      107.37      9.65 o 
   9   5   3      142.20      167.12     17.59 o 
  10   5   3      294.77      308.09     15.84 o 
  11   5   3      765.10      710.40     22.99 o 
  12   5   3      771.46      773.45     30.50 o 
  13   5   3       61.89       54.82     10.70 o 
  14   5   3      287.77      305.79     28.25 o 
  15   5   3      149.94      175.03     19.53 o 
  16   5   3       60.38       22.79     19.42 o 
 -19   6   3        5.73       16.91     19.29 o 
 -18   6   3        3.11       -8.12     18.78 o 
 -17   6   3        5.88        1.82     22.48 o 
 -16   6   3        0.13      -11.29      9.94 o 
 -15   6   3      120.62      133.91     16.22 o 
 -14   6   3       94.32      104.66     14.55 o 
 -13   6   3       25.23       18.67      9.45 o 
 -12   6   3        5.72        8.53      9.98 o 
 -11   6   3       84.66       75.30      7.51 o 
 -10   6   3      938.40      901.82     18.82 o 
  -9   6   3      335.29      359.36     11.89 o 
  -8   6   3      102.51       92.13     10.56 o 
  -7   6   3      395.51      392.44     12.11 o 
  -6   6   3      204.25      224.40     15.36 o 
  -5   6   3     2845.09     2829.48     33.97 o 
  -4   6   3        0.47       10.99      3.48 o 
  -3   6   3      486.59      542.88     14.93 o 
  -2   6   3       60.10       59.50      4.70 o 
  -1   6   3     1702.24     1706.49     30.14 o 
   0   6   3     2342.26     2334.99     34.02 o 
   1   6   3      422.10      454.35     13.83 o 
   2   6   3      126.98      129.02     10.62 o 
   3   6   3      626.86      637.05     17.29 o 
   4   6   3      566.36      624.67     17.47 o 
   5   6   3       22.01       16.11      8.60 o 
   6   6   3      358.72      369.55     16.51 o 
   7   6   3      309.04      279.65     14.07 o 
   8   6   3      594.77      560.31     18.09 o 
   9   6   3        1.51        7.12      6.36 o 
  10   6   3      530.88      504.50     18.94 o 
  11   6   3      122.00       96.72     11.65 o 
  12   6   3        1.60        1.74      9.52 o 
  13   6   3       63.94       87.52     14.75 o 
  14   6   3       43.03       43.87     13.20 o 
  15   6   3       89.85       72.80     18.52 o 
  16   6   3       13.27       -5.00     11.25 o 
 -18   7   3       45.00       90.62     35.88 o 
 -17   7   3       46.43       28.35     17.17 o 
 -16   7   3      892.51      879.24     34.25 o 
 -15   7   3       26.88       19.08     10.84 o 
 -14   7   3     1038.13     1085.53     38.74 o 
 -13   7   3      106.11       89.74     15.03 o 
 -12   7   3     2041.31     1979.88     44.39 o 
 -11   7   3      713.61      689.48     21.14 o 
 -10   7   3     2072.58     2077.57     38.55 o 
  -9   7   3      180.48      198.26      9.71 o 
  -8   7   3     2376.25     2411.66     50.21 o 
  -7   7   3       11.05       15.05      4.73 o 
  -6   7   3     6068.34     5982.29     61.11 o 
  -5   7   3      757.40      781.95     16.63 o 
  -4   7   3     4032.94     3913.88     43.25 o 
  -3   7   3       53.37       54.83      6.62 o 
  -2   7   3     3926.77     3832.85     58.41 o 
  -1   7   3      705.85      732.61     14.05 o 
   0   7   3     4493.33     4409.09     54.83 o 
   1   7   3       96.01       93.37      7.92 o 
   2   7   3     6377.09     6313.23     72.67 o 
   3   7   3     2110.48     2089.91     34.81 o 
   4   7   3     9896.77     9604.31    133.03 o 
   5   7   3       24.36       34.22      6.79 o 
   6   7   3     1240.32     1277.32     23.22 o 
   7   7   3        6.82       13.32      6.44 o 
   8   7   3      315.70      297.27     19.95 o 
   9   7   3      242.94      261.14     20.24 o 
  10   7   3     1967.42     1987.51     44.26 o 
  11   7   3        0.30      -11.56      7.71 o 
  12   7   3     1668.83     1743.49     44.16 o 
  13   7   3      102.52       77.61     14.93 o 
  14   7   3      173.26      229.84     20.92 o 
  15   7   3        2.55       -4.11     11.13 o 
  16   7   3       91.60       45.74     32.91 o 
 -18   8   3       23.08       23.38     29.21 o 
 -17   8   3       34.70       44.69     16.98 o 
 -16   8   3      114.44       94.00     18.90 o 
 -15   8   3        0.45      -13.94     11.70 o 
 -14   8   3        6.99       -1.24      9.24 o 
 -13   8   3      138.59      129.57     15.40 o 
 -12   8   3      489.89      434.19     21.71 o 
 -11   8   3      352.29      318.96     15.75 o 
 -10   8   3        6.93        2.78      5.02 o 
  -9   8   3       10.17        9.32      5.13 o 
  -8   8   3      167.16      173.73      9.99 o 
  -7   8   3      192.03      192.89     10.05 o 
  -6   8   3     1001.22      980.89     20.17 o 
  -5   8   3     1029.79     1066.50     20.51 o 
  -4   8   3        7.14        6.59      4.07 o 
  -3   8   3        4.29        0.42      3.94 o 
  -2   8   3      256.67      269.36     10.47 o 
  -1   8   3        1.57        4.54      4.16 o 
   0   8   3     1450.12     1503.97     28.85 o 
   1   8   3        4.39        0.32      4.67 o 
   2   8   3      673.33      739.29     20.17 o 
   3   8   3     2303.87     2438.39     39.80 o 
   4   8   3       14.69       16.36      6.62 o 
   5   8   3     1605.33     1568.70     31.86 o 
   6   8   3       40.06       49.11      8.24 o 
   7   8   3      920.42      923.62     45.34 o 
   8   8   3      345.48      317.55     21.30 o 
   9   8   3       72.99       66.59     13.65 o 
  10   8   3      306.85      286.21     22.39 o 
  11   8   3       82.27       74.81     15.25 o 
  12   8   3        4.39       -3.58     11.38 o 
  13   8   3       16.15       22.22     13.74 o 
  14   8   3       77.23       68.03     17.76 o 
  15   8   3       36.79       35.75     16.47 o 
 -18   9   3       12.42        8.87     29.34 o 
 -17   9   3       23.73       53.14     25.10 o 
 -16   9   3      437.90      466.69     36.89 o 
 -15   9   3        8.06       24.99     14.35 o 
 -14   9   3     1106.48     1190.78     45.05 o 
 -13   9   3       66.33       53.10     15.58 o 
 -12   9   3      219.12      240.54     21.86 o 
 -11   9   3       21.73       29.97      8.33 o 
 -10   9   3     2235.99     2265.74     39.56 o 
  -9   9   3       23.45       41.22      9.83 o 
  -8   9   3      777.26      798.22     19.82 o 
  -7   9   3       25.73       22.41      5.92 o 
  -6   9   3     2815.84     2796.59     38.11 o 
  -5   9   3      393.34      395.04     20.32 o 
  -4   9   3     5173.45     5014.17     81.42 o 
  -3   9   3      736.74      780.54     31.06 o 
  -2   9   3     5562.38     5262.21     66.15 o 
  -1   9   3      231.81      204.06     13.08 o 
   0   9   3     2869.33     2795.43     43.38 o 
   1   9   3      836.97      806.07     26.42 o 
   2   9   3     7066.02     6697.73     80.20 o 
   3   9   3       30.64       28.92      7.28 o 
   4   9   3     6034.20     5940.92     92.26 o 
   5   9   3        2.06       -3.84      5.85 o 
   6   9   3      681.83      681.97     22.33 o 
   7   9   3       34.21       39.76     19.37 o 
   8   9   3      207.24      229.85     19.39 o 
   9   9   3       38.77       52.30     18.88 o 
  10   9   3      685.53      686.19     63.93 o 
  11   9   3        8.51        0.06     11.51 o 
  12   9   3     1424.69     1517.77     50.19 o 
  13   9   3       92.61      100.78     30.80 o 
  14   9   3       41.77       43.73     17.11 o 
  15   9   3        4.56       15.73     20.21 o 
 -17  10   3        2.12        0.56     15.42 o 
 -16  10   3       44.54       53.92     33.62 o 
 -15  10   3        1.27        6.93     17.00 o 
 -14  10   3       29.33       58.11     23.12 o 
 -13  10   3      257.74      286.07     25.15 o 
 -12  10   3       93.11       77.03     18.10 o 
 -11  10   3      406.18      404.87     22.63 o 
 -10  10   3      553.16      509.08     22.29 o 
  -9  10   3       14.50       13.68      6.44 o 
  -8  10   3     1168.84     1131.80     24.66 o 
  -7  10   3      449.18      413.84     15.21 o 
  -6  10   3       29.86       16.71      8.99 o 
  -5  10   3      343.81      314.41     16.44 o 
  -4  10   3      204.81      180.93     12.37 o 
  -3  10   3     1343.55     1349.79     29.99 o 
  -2  10   3       28.44       38.82      7.36 o 
  -1  10   3     1680.12     1669.58     33.13 o 
   0  10   3        1.76        6.86      6.90 o 
   1  10   3      133.69      135.18     13.92 o 
   2  10   3       73.74       66.36      9.24 o 
   3  10   3       94.52       93.19     10.31 o 
   4  10   3      367.12      383.95     17.14 o 
   5  10   3       11.68        7.83      7.03 o 
   6  10   3     2903.44     2803.29     48.39 o 
   7  10   3        1.03       18.09     11.79 o 
   8  10   3      173.30      182.20     18.93 o 
   9  10   3       91.33      103.46     16.71 o 
  10  10   3       13.87        9.42     11.63 o 
  11  10   3       15.80       25.23     14.72 o 
  12  10   3      147.93      195.98     24.06 o 
  13  10   3        0.75       -2.73     13.76 o 
  14  10   3        0.04        4.94     14.66 o 
 -16  11   3      512.75      547.33     35.67 o 
 -15  11   3       30.81       19.85     16.16 o 
 -14  11   3      244.32      237.25     24.75 o 
 -13  11   3      112.34      129.29     19.89 o 
 -12  11   3      991.27     1054.62     42.98 o 
 -11  11   3        0.47       -4.10      8.19 o 
 -10  11   3      186.82      175.59     21.18 o 
  -9  11   3       96.65       82.37     10.56 o 
  -8  11   3     1543.60     1477.45     33.34 o 
  -7  11   3       34.56       28.19      8.29 o 
  -6  11   3     2733.50     2721.86     73.48 o 
  -5  11   3      156.49      140.29     12.91 o 
  -4  11   3     1345.08     1259.74     30.09 o 
  -3  11   3      768.52      694.51     22.37 o 
  -2  11   3     1287.67     1240.85     37.63 o 
  -1  11   3      211.23      246.45     14.30 o 
   0  11   3     5683.81     5427.14     72.13 o 
   1  11   3      951.81      950.15     30.02 o 
   2  11   3     1772.36     1712.62     35.87 o 
   3  11   3       91.90       97.89     11.08 o 
   4  11   3      566.43      595.02     21.72 o 
   5  11   3      141.90      135.49     12.78 o 
   6  11   3     1327.92     1262.47     32.34 o 
   7  11   3      817.67      790.95     32.74 o 
   8  11   3      992.47      998.17     37.56 o 
   9  11   3       14.58       -3.27     16.19 o 
  10  11   3     1046.93     1178.66     44.27 o 
  11  11   3       17.86       32.36     14.49 o 
  12  11   3       17.80       -0.56     15.06 o 
  13  11   3        3.20      -17.87     11.91 o 
  14  11   3      619.50      710.30     39.27 o 
 -16  12   3       55.22       63.85     54.60 o 
 -15  12   3        2.74        8.45     15.17 o 
 -14  12   3      153.93      188.04     30.12 o 
 -13  12   3        0.35      -21.76     14.51 o 
 -12  12   3       19.40       17.48     15.38 o 
 -11  12   3       47.40       24.78     12.93 o 
 -10  12   3        0.54       -4.35      9.16 o 
  -9  12   3       77.57       72.32     14.50 o 
  -8  12   3      561.67      531.38     21.22 o 
  -7  12   3      210.04      200.28     14.59 o 
  -6  12   3      977.55     1004.44     61.23 o 
  -5  12   3        2.69       -1.30      6.19 o 
  -4  12   3       50.43       61.57      9.52 o 
  -3  12   3      446.14      446.75     19.31 o 
  -2  12   3       78.68       82.46     10.72 o 
  -1  12   3       31.86       14.67      7.42 o 
   0  12   3      535.96      542.55     22.28 o 
   1  12   3      127.43      108.05     11.97 o 
   2  12   3      450.42      421.97     18.67 o 
   3  12   3      516.25      521.41     26.65 o 
   4  12   3      314.45      299.71     16.95 o 
   5  12   3       29.99       27.94      8.86 o 
   6  12   3      125.57      113.85     12.92 o 
   7  12   3      279.09      253.47     21.58 o 
   8  12   3      103.68       74.72     15.51 o 
   9  12   3      131.66      140.42     25.59 o 
  10  12   3        0.58       19.09     12.87 o 
  11  12   3      133.03      133.11     20.81 o 
  12  12   3       50.10       47.29     18.03 o 
  13  12   3        1.47       -2.87     14.34 o 
 -15  13   3        0.04       13.47     18.65 o 
 -14  13   3      159.00      219.65     33.68 o 
 -13  13   3       21.17      -16.32     13.93 o 
 -12  13   3       70.09       89.73     35.82 o 
 -11  13   3       45.66       43.45     14.15 o 
 -10  13   3      827.93      854.93     37.20 o 
  -9  13   3      241.33      203.13     21.20 o 
  -8  13   3      895.66      860.30     27.69 o 
  -7  13   3       13.79       22.09      8.71 o 
  -6  13   3      636.17      692.17     24.60 o 
  -5  13   3        3.41       -1.01      6.74 o 
  -4  13   3     1138.23     1158.34     31.59 o 
  -3  13   3      549.36      501.46     21.12 o 
  -2  13   3     1436.60     1436.21     49.46 o 
  -1  13   3      536.29      591.38     35.98 o 
   0  13   3      725.18      686.41     25.54 o 
   1  13   3        9.51       19.06      8.14 o 
   2  13   3      766.60      795.27     26.06 o 
   3  13   3      364.09      299.82     17.77 o 
   4  13   3      268.59      242.16     29.64 o 
   5  13   3       28.15       21.88      9.68 o 
   6  13   3      935.47      961.82     30.27 o 
   7  13   3        0.05       -2.85     10.61 o 
   8  13   3     2648.10     2586.11     64.36 o 
   9  13   3        2.28        1.67     16.91 o 
  10  13   3       96.61       68.34     17.46 o 
  11  13   3       56.76       54.68     17.25 o 
  12  13   3      145.32      192.10     24.89 o 
 -14  14   3       50.87       63.87     25.13 o 
 -13  14   3        6.54      -16.58     16.52 o 
 -12  14   3       28.87       32.26     19.63 o 
 -11  14   3        0.14        7.32     15.35 o 
 -10  14   3        5.39       13.01     14.22 o 
  -9  14   3       97.15      100.25     18.35 o 
  -8  14   3       58.76       68.12     16.09 o 
  -7  14   3        9.68       19.76      9.88 o 
  -6  14   3       20.09       13.80      8.90 o 
  -5  14   3       79.15      106.58     18.44 o 
  -4  14   3        0.84        6.15      7.89 o 
  -3  14   3      537.06      534.89     22.48 o 
  -2  14   3      160.90      133.69     13.81 o 
  -1  14   3       39.92       46.05     10.33 o 
   0  14   3       20.18       15.20      8.09 o 
   1  14   3       41.40       53.03     10.48 o 
   2  14   3        1.24        4.23      7.96 o 
   3  14   3      466.09      487.15     22.04 o 
   4  14   3      207.54      216.97     16.52 o 
   5  14   3      275.39      299.40     19.21 o 
   6  14   3      804.35      762.60     28.42 o 
   7  14   3       15.62       13.94     19.89 o 
   8  14   3       18.56       14.27     12.61 o 
   9  14   3       15.87       -0.95     12.79 o 
  10  14   3       35.44       16.86     15.01 o 
  11  14   3       97.68       99.42     24.97 o 
 -13  15   3        0.13      -16.26     19.04 o 
 -12  15   3      399.53      395.84     41.84 o 
 -11  15   3        0.83      -13.11     11.84 o 
 -10  15   3      402.72      357.15     28.47 o 
  -9  15   3      187.12      176.95     21.83 o 
  -8  15   3      589.06      602.52     33.89 o 
  -7  15   3       93.33      109.99     20.51 o 
  -6  15   3      649.90      678.12     26.74 o 
  -5  15   3      171.29      183.69     16.59 o 
  -4  15   3      441.63      470.13     27.10 o 
  -3  15   3        0.09       -2.01      7.78 o 
  -2  15   3      740.54      698.55     26.49 o 
  -1  15   3        3.29       -0.20      7.66 o 
   0  15   3      701.02      699.37     43.47 o 
   1  15   3       26.24       30.28     10.25 o 
   2  15   3      801.54      782.44     28.24 o 
   3  15   3        4.98       -1.41      8.38 o 
   4  15   3      609.88      615.62     26.15 o 
   5  15   3        4.56       -1.37      8.72 o 
   6  15   3      639.02      665.93     33.15 o 
   7  15   3       74.93       73.66     16.41 o 
   8  15   3      659.43      592.34     32.54 o 
   9  15   3        7.90       11.43     14.03 o 
  10  15   3      468.24      505.91     34.03 o 
 -12  16   3       17.79       79.15     26.88 o 
 -11  16   3       50.07       38.18     15.71 o 
 -10  16   3       82.17      112.10     41.39 o 
  -9  16   3        6.00       15.16     13.41 o 
  -8  16   3        3.00        9.58     13.46 o 
  -7  16   3       20.05       21.75     13.70 o 
  -6  16   3       23.15       25.18     11.19 o 
  -5  16   3      294.35      289.66     19.99 o 
  -4  16   3      323.48      291.64     20.15 o 
  -3  16   3       34.12       26.05      9.67 o 
  -2  16   3      103.21      116.24     14.59 o 
  -1  16   3       19.79       34.17     11.27 o 
   0  16   3      281.03      275.15     19.70 o 
   1  16   3       59.75       37.79     11.23 o 
   2  16   3       89.66       66.88     13.72 o 
   3  16   3      235.85      242.13     18.93 o 
   4  16   3       50.45       37.55     12.13 o 
   5  16   3       39.74       25.35     11.27 o 
   6  16   3      143.84      151.07     20.89 o 
   7  16   3        3.09       12.91     15.45 o 
   8  16   3       11.91       -1.10     22.74 o 
   9  16   3       59.44       79.24     23.77 o 
 -10  17   3      231.17      248.77     83.20 o 
  -9  17   3       12.37       10.77     14.77 o 
  -8  17   3      267.04      297.07     29.30 o 
  -7  17   3       10.47       27.04     15.58 o 
  -6  17   3       31.43       26.43     11.76 o 
  -5  17   3       86.04       59.78     12.79 o 
  -4  17   3      579.93      585.39     26.76 o 
  -3  17   3        2.49       -8.83      7.78 o 
  -2  17   3      418.99      423.39     29.62 o 
  -1  17   3       21.80       26.28     10.45 o 
   0  17   3      423.02      434.28     24.17 o 
   1  17   3        6.56        8.38      9.98 o 
   2  17   3      404.15      413.18     24.05 o 
   3  17   3      137.43      134.13     26.50 o 
   4  17   3       57.54       70.23     13.80 o 
   5  17   3       75.53       56.31     13.65 o 
   6  17   3      266.76      314.00     27.10 o 
   7  17   3      150.32      150.76     46.44 o 
   8  17   3      264.13      270.07     44.99 o 
  -9  18   3       16.22       15.04     16.84 o 
  -8  18   3        5.90       -9.04     12.82 o 
  -7  18   3       17.95       31.32     16.17 o 
  -6  18   3       26.47       21.62     16.12 o 
  -5  18   3        8.33        1.89      9.90 o 
  -4  18   3       13.41        4.20      9.89 o 
  -3  18   3        0.02        4.95      9.46 o 
  -2  18   3       36.88       21.18     10.44 o 
  -1  18   3       22.32        7.51      9.50 o 
   0  18   3       92.55      102.25     15.64 o 
   1  18   3       34.84       35.38     12.84 o 
   2  18   3      149.75      136.45     17.68 o 
   3  18   3        7.11       13.32     10.91 o 
   4  18   3       35.00       45.21     16.92 o 
   5  18   3       37.73       47.86     13.53 o 
   6  18   3        0.71       17.72     13.88 o 
  -6  19   3      485.28      536.84     37.80 o 
  -5  19   3       16.77        9.45     14.12 o 
  -4  19   3      170.19      158.26     23.04 o 
  -3  19   3       30.08        5.48      9.90 o 
  -2  19   3      714.96      748.27     31.58 o 
  -1  19   3        7.35       -4.87     14.02 o 
   0  19   3      624.99      701.61     39.12 o 
   1  19   3       38.05       53.41     14.30 o 
   2  19   3      135.83      159.59     19.33 o 
   3  19   3       92.78       97.87     16.41 o 
 -20   0   4       62.12       65.42     33.94 o 
 -19   0   4      347.64      302.04     53.05 o 
 -18   0   4     1807.17     1868.87    103.96 o 
 -17   0   4      184.06      222.63     43.85 o 
 -16   0   4       36.93       48.58     25.39 o 
 -15   0   4      546.12      556.54     55.19 o 
 -14   0   4       92.43      101.83     27.98 o 
 -13   0   4      887.96      824.77     56.42 o 
 -12   0   4     1632.12     1669.86     41.24 o 
 -11   0   4     1418.52     1314.32     27.10 o 
 -10   0   4     3684.85     3551.99     48.78 o 
  -9   0   4     1014.59      970.80     26.39 o 
  -8   0   4       29.82       29.14      4.86 o 
  -7   0   4      911.59      922.41     19.38 o 
  -6   0   4     4699.53     4498.58     81.58 o 
  -5   0   4    28717.86    28675.96    458.93 o 
  -4   0   4      865.21      842.71     32.13 o 
  -3   0   4     6774.14     7214.38     85.71 o 
  -2   0   4      341.21      381.27     16.13 o 
  -1   0   4    13415.18    14006.21    158.24 o 
   0   0   4    10824.39    10551.74    123.79 o 
   1   0   4    11058.35    11659.39    136.38 o 
   2   0   4      686.00      643.41     28.95 o 
   3   0   4      106.59       95.86     16.39 o 
   4   0   4     3306.29     2759.56    101.02 o 
   5   0   4      470.93      546.23     27.11 o 
   6   0   4       10.02        5.38      8.74 o 
   7   0   4     2754.85     2746.35     56.27 o 
   8   0   4     6254.12     6086.30     98.38 o 
   9   0   4       23.07       20.59      9.76 o 
  10   0   4     3021.03     2860.09     71.38 o 
  11   0   4       33.76       44.64     12.57 o 
  12   0   4      512.43      515.52     29.64 o 
  13   0   4      280.98      230.02     25.97 o 
  14   0   4     2309.58     2300.49     65.97 o 
  15   0   4      183.67      245.70     26.90 o 
  16   0   4      209.70      217.29     27.03 o 
 -20   1   4        0.02        9.13     15.92 o 
 -19   1   4       14.33       13.93     18.23 o 
 -18   1   4       12.70       14.05     17.88 o 
 -17   1   4      137.66      159.41     26.71 o 
 -16   1   4       12.04       -7.55     20.95 o 
 -15   1   4       66.18       60.31     37.57 o 
 -14   1   4       10.63       13.69     12.55 o 
 -13   1   4     2267.51     2210.34     66.39 o 
 -12   1   4      482.10      450.13     19.00 o 
 -11   1   4        8.06        8.39      3.89 o 
 -10   1   4        3.39       -0.26      3.03 o 
  -9   1   4      382.45      369.40     10.97 o 
  -8   1   4       18.73       10.78      3.02 o 
  -7   1   4       82.16       68.69      4.06 o 
  -6   1   4      388.22      380.42     15.48 o 
  -5   1   4     1104.15     1202.15     19.02 o 
  -4   1   4     1272.30     1324.65     20.08 o 
  -3   1   4    20016.77    19961.13    182.30 o 
  -2   1   4    13667.73    13223.30    105.73 o 
  -1   1   4    12768.28    13014.00    105.01 o 
   0   1   4     2503.32     2462.69     27.59 o 
   1   1   4     3989.50     4173.07     41.55 o 
   2   1   4       49.20       49.98      4.46 o 
   3   1   4       20.58       28.82      3.95 o 
   4   1   4      663.88      692.95     15.57 o 
   5   1   4      442.08      460.26     11.28 o 
   6   1   4     1245.09     1300.40     33.60 o 
   7   1   4        1.41        4.87      5.14 o 
   8   1   4     3475.65     3334.11     46.70 o 
   9   1   4     1372.03     1331.57     42.22 o 
  10   1   4       11.79       15.04      7.33 o 
  11   1   4       33.24       32.22      8.87 o 
  12   1   4       38.40       34.58      9.47 o 
  13   1   4        2.53       17.83      8.84 o 
  14   1   4       49.66       44.99     11.62 o 
  15   1   4       67.60       78.98     13.35 o 
  16   1   4        9.80       32.66     11.81 o 
 -20   2   4      551.10      544.35     64.64 o 
 -19   2   4      135.30      116.64     26.33 o 
 -18   2   4      560.65      629.33     49.10 o 
 -17   2   4      274.28      319.95     34.30 o 
 -16   2   4      466.94      455.40     37.35 o 
 -15   2   4      336.87      336.77     31.75 o 
 -14   2   4      377.81      425.56     73.07 o 
 -13   2   4      881.31      909.37     34.14 o 
 -12   2   4     1274.13     1280.70     32.07 o 
 -11   2   4     3696.32     3647.65     36.64 o 
 -10   2   4     1238.70     1159.13     20.12 o 
  -9   2   4     1256.25     1232.02     25.82 o 
  -8   2   4     2164.13     1962.06     22.88 o 
  -7   2   4     4720.52     4923.15     46.16 o 
  -6   2   4     3174.99     3182.95     40.07 o 
  -5   2   4      558.42      595.63     13.48 o 
  -4   2   4    10320.75    10092.53     99.75 o 
  -3   2   4      675.73      671.04     11.37 o 
  -2   2   4      346.29      301.36      7.99 o 
  -1   2   4      747.86      801.54     14.65 o 
   0   2   4       28.23       63.47      6.55 o 
   1   2   4     3188.43     3201.94     46.58 o 
   2   2   4     8112.18     7980.50     81.48 o 
   3   2   4       84.84       96.30      6.90 o 
   4   2   4       78.44       83.99      6.77 o 
   5   2   4     1034.93     1133.08     18.87 o 
   6   2   4     6530.33     6264.47     72.11 o 
   7   2   4      773.26      784.03     22.79 o 
   8   2   4     2498.22     2419.33     44.77 o 
   9   2   4      439.91      406.13     18.71 o 
  10   2   4      249.75      251.93     14.99 o 
  11   2   4        1.15       -1.74      6.72 o 
  12   2   4     2612.50     2585.07     57.41 o 
  13   2   4      493.86      491.57     46.93 o 
  14   2   4      777.15      782.12     27.67 o 
  15   2   4        1.31       -3.88      9.22 o 
  16   2   4      685.57      678.13     28.02 o 
 -20   3   4       56.58       66.54     22.34 o 
 -19   3   4       48.62       54.40     21.06 o 
 -18   3   4       78.05       78.91     22.77 o 
 -17   3   4        0.66       22.39     16.54 o 
 -16   3   4      105.18       92.17     21.88 o 
 -15   3   4      453.15      428.64     34.53 o 
 -14   3   4      373.67      335.89     30.09 o 
 -13   3   4       12.55       14.13      8.76 o 
 -12   3   4      528.91      515.99     20.46 o 
 -11   3   4      105.43      105.16      7.73 o 
 -10   3   4      636.77      677.79     13.35 o 
  -9   3   4     1394.24     1394.50     19.91 o 
  -8   3   4       51.45       58.30      4.59 o 
  -7   3   4     1788.29     1921.68     22.22 o 
  -6   3   4      722.39      753.14     13.82 o 
  -5   3   4        0.68       -0.14      9.02 o 
  -4   3   4     1430.87     1454.55     20.07 o 
  -3   3   4     1528.72     1382.15     28.01 o 
  -2   3   4     1915.60     1987.02     26.27 o 
  -1   3   4     2350.37     2374.71     30.58 o 
   0   3   4     1934.77     1931.36     27.52 o 
   1   3   4      265.59      308.05     10.32 o 
   2   3   4     1099.82     1237.85     22.34 o 
   3   3   4      327.46      315.95     11.50 o 
   4   3   4        8.44       21.32      4.67 o 
   5   3   4       48.25       36.01      7.67 o 
   6   3   4        0.58       -5.54      6.19 o 
   7   3   4        8.08        2.88      6.17 o 
   8   3   4      256.63      232.92     14.51 o 
   9   3   4      376.79      360.30     23.64 o 
  10   3   4       36.11       38.62      8.66 o 
  11   3   4        3.90        4.25      7.30 o 
  12   3   4      595.91      541.23     21.60 o 
  13   3   4       64.33       67.41     11.78 o 
  14   3   4       18.68        5.99      9.19 o 
  15   3   4        0.02        2.48      9.28 o 
  16   3   4      104.50      168.80     19.97 o 
 -20   4   4      147.02       84.77     26.84 o 
 -19   4   4       25.49        9.75     17.26 o 
 -18   4   4      452.21      489.41     41.68 o 
 -17   4   4       36.34       40.95     17.57 o 
 -16   4   4      245.09      303.69     32.49 o 
 -15   4   4       16.96       12.40     13.74 o 
 -14   4   4        5.37       14.40      8.48 o 
 -13   4   4      260.59      286.54     18.13 o 
 -12   4   4      670.11      734.62     20.78 o 
 -11   4   4        8.75       -0.09      4.29 o 
 -10   4   4      148.18      108.86      6.62 o 
  -9   4   4      514.44      481.84     11.72 o 
  -8   4   4     1160.87     1054.28     23.74 o 
  -7   4   4      240.14      219.88      9.44 o 
  -6   4   4     5074.25     4874.18     57.51 o 
  -5   4   4     1135.13     1215.58     20.27 o 
  -4   4   4      151.24      145.88      6.91 o 
  -3   4   4     6423.48     6688.20     77.91 o 
  -2   4   4     3114.13     3160.96     38.28 o 
  -1   4   4      139.19      200.89      8.35 o 
   0   4   4     3641.43     3370.82     41.76 o 
   1   4   4     3523.29     3635.40     45.07 o 
   2   4   4     1205.23     1051.90     21.44 o 
   3   4   4        7.42        5.84      3.76 o 
   4   4   4    12944.36    12456.97    123.83 o 
   5   4   4      132.53      121.11      8.66 o 
   6   4   4     2065.17     1987.45     44.20 o 
   7   4   4      306.92      348.69     15.77 o 
   8   4   4      221.26      228.84     14.45 o 
   9   4   4     1398.98     1478.64     53.18 o 
  10   4   4     3653.61     3678.15     60.74 o 
  11   4   4       22.40       16.25     10.08 o 
  12   4   4      834.27      823.88     26.44 o 
  13   4   4       97.32       90.59     15.70 o 
  14   4   4      662.43      703.93     30.15 o 
  15   4   4      153.31      137.97     18.31 o 
  16   4   4      194.98      205.10     25.07 o 
 -19   5   4      203.87      251.46     34.48 o 
 -18   5   4        8.50      -10.88     13.97 o 
 -17   5   4      195.59      158.41     26.49 o 
 -16   5   4       39.93       68.05     19.31 o 
 -15   5   4      180.45      179.61     29.47 o 
 -14   5   4      559.52      591.46     25.79 o 
 -13   5   4     1881.21     1953.41     44.13 o 
 -12   5   4       49.25       27.61      7.32 o 
 -11   5   4      361.47      384.25     13.67 o 
 -10   5   4        1.26       10.02      5.80 o 
  -9   5   4       19.06       15.08      4.45 o 
  -8   5   4     1606.59     1509.34     23.41 o 
  -7   5   4     3585.23     3694.14     40.99 o 
  -6   5   4     3577.04     3652.66     39.97 o 
  -5   5   4       35.84       27.42      4.29 o 
  -4   5   4      494.42      553.54     13.76 o 
  -3   5   4       13.83        6.20      3.15 o 
  -2   5   4       84.78      108.80      6.80 o 
  -1   5   4      469.38      484.35     13.34 o 
   0   5   4      174.56      143.01      8.26 o 
   1   5   4     2122.99     2119.20     32.28 o 
   2   5   4     2130.34     2437.56     44.44 o 
   3   5   4      316.64      314.18     12.51 o 
   4   5   4        2.82        4.35      4.40 o 
   5   5   4     3601.42     3648.42     49.96 o 
   6   5   4      263.84      274.59     17.82 o 
   7   5   4        0.50        8.02      8.04 o 
   8   5   4      454.97      410.40     17.90 o 
   9   5   4       11.31       14.56      8.30 o 
  10   5   4        8.57       13.18     16.92 o 
  11   5   4      258.71      255.15     17.98 o 
  12   5   4      105.24      130.69     15.22 o 
  13   5   4        7.21       -2.44     10.02 o 
  14   5   4       87.36       46.75     15.97 o 
  15   5   4        0.18      -10.81     12.87 o 
  16   5   4        0.30      -18.92     12.62 o 
 -19   6   4       10.35       -2.90     30.41 o 
 -18   6   4      318.15      288.29     34.89 o 
 -17   6   4        0.07       -9.15     16.06 o 
 -16   6   4      296.07      290.58     31.24 o 
 -15   6   4        1.85        3.93      9.60 o 
 -14   6   4     3258.50     3305.31     62.79 o 
 -13   6   4      421.64      417.68     22.00 o 
 -12   6   4      353.95      364.07     16.91 o 
 -11   6   4      238.41      264.85     21.61 o 
 -10   6   4     3827.51     3829.37     58.03 o 
  -9   6   4        4.08        3.42      4.30 o 
  -8   6   4     3744.17     3518.03     41.81 o 
  -7   6   4        0.95        1.71      3.60 o 
  -6   6   4     1224.47     1231.05     20.62 o 
  -5   6   4      892.67      937.54     17.34 o 
  -4   6   4    10373.19    10640.81     93.77 o 
  -3   6   4        7.01        3.49      3.49 o 
  -2   6   4     2422.34     2300.96     33.73 o 
  -1   6   4     2449.23     2359.60     34.77 o 
   0   6   4     8374.90     7787.94     83.24 o 
   1   6   4        0.90        3.32      3.91 o 
   2   6   4     7117.86     6767.96     76.33 o 
   3   6   4      865.93      980.47     22.61 o 
   4   6   4     5972.16     6045.01     72.04 o 
   5   6   4      792.12      829.37     21.79 o 
   6   6   4     2215.88     2170.40     48.34 o 
   7   6   4      101.09       96.41     13.46 o 
   8   6   4     2115.17     2154.02     51.94 o 
   9   6   4      161.69      202.06     21.56 o 
  10   6   4     1577.26     1545.54     46.67 o 
  11   6   4      368.58      411.07     27.20 o 
  12   6   4     1127.86     1084.04     42.06 o 
  13   6   4       55.17       59.62     16.23 o 
  14   6   4      333.74      350.00     28.55 o 
  15   6   4       28.24       49.18     33.07 o 
 -19   7   4       10.05       -8.61     24.29 o 
 -18   7   4       20.65       11.30     22.90 o 
 -17   7   4        2.05       -5.89     17.29 o 
 -16   7   4       34.09       22.99     16.61 o 
 -15   7   4       39.88       33.90     11.31 o 
 -14   7   4      209.23      214.35     22.09 o 
 -13   7   4       81.71      101.27     19.76 o 
 -12   7   4      161.80      170.51     17.24 o 
 -11   7   4        2.81       -4.45      5.87 o 
 -10   7   4     4350.66     4446.33     65.19 o 
  -9   7   4        4.67        9.60      4.84 o 
  -8   7   4     1286.17     1311.44     32.51 o 
  -7   7   4       13.61        5.33      5.03 o 
  -6   7   4      253.81      246.61     11.42 o 
  -5   7   4      401.29      402.26     11.99 o 
  -4   7   4        1.36        1.65      3.54 o 
  -3   7   4        0.07       -0.43      4.67 o 
  -2   7   4      290.87      315.48     10.04 o 
  -1   7   4      163.01      138.83      9.09 o 
   0   7   4       49.77       48.83      6.64 o 
   1   7   4     4387.70     4250.13     54.92 o 
   2   7   4      519.93      517.38     16.77 o 
   3   7   4      619.80      535.86     17.79 o 
   4   7   4      593.72      638.64     19.75 o 
   5   7   4     1876.43     1849.43     34.71 o 
   6   7   4     1168.42     1152.80     35.01 o 
   7   7   4      213.20      221.15     33.20 o 
   8   7   4       25.28       20.80     10.72 o 
   9   7   4      263.13      242.14     20.49 o 
  10   7   4       53.93       41.58     15.93 o 
  11   7   4      150.43      112.93     18.03 o 
  12   7   4      281.70      271.94     24.89 o 
  13   7   4      135.49      132.75     28.05 o 
  14   7   4       43.30        6.49     14.02 o 
  15   7   4       74.74       89.10     20.97 o 
 -18   8   4        3.84       -8.29     27.40 o 
 -17   8   4       12.22        6.41     25.84 o 
 -16   8   4      618.53      679.72     42.22 o 
 -15   8   4      164.12      170.29     17.82 o 
 -14   8   4      112.18      113.43     15.02 o 
 -13   8   4       33.51       65.50     12.37 o 
 -12   8   4     1851.45     1845.48     49.56 o 
 -11   8   4       23.60       13.38      6.95 o 
 -10   8   4      357.15      368.95     18.23 o 
  -9   8   4     1588.49     1649.27     35.91 o 
  -8   8   4     2391.21     2343.18     34.28 o 
  -7   8   4      872.22      865.24     19.22 o 
  -6   8   4     5780.51     5644.78     75.74 o 
  -5   8   4      698.11      726.36     20.22 o 
  -4   8   4     2280.71     2266.06     35.59 o 
  -3   8   4     3201.50     3257.38     38.88 o 
  -2   8   4     7720.60     7360.03     82.98 o 
  -1   8   4      900.42      893.69     21.80 o 
   0   8   4       68.58       34.66      6.57 o 
   1   8   4     2577.36     2510.13     40.41 o 
   2   8   4     4354.21     4109.16     88.32 o 
   3   8   4      267.37      254.37     20.95 o 
   4   8   4     3641.60     3601.77     52.91 o 
   5   8   4      959.07      941.47     34.71 o 
   6   8   4       27.86       40.40     20.34 o 
   7   8   4      629.90      626.38     28.06 o 
   8   8   4      110.63      132.28     16.78 o 
   9   8   4      231.49      266.94     37.44 o 
  10   8   4     1892.41     2017.62     84.37 o 
  11   8   4        0.24        1.75     11.52 o 
  12   8   4      797.61      822.02     65.58 o 
  13   8   4       36.32       22.98     15.15 o 
  14   8   4      179.54      182.49     24.30 o 
 -18   9   4        7.91       37.63     31.29 o 
 -17   9   4        1.72       -0.26     24.94 o 
 -16   9   4      282.14      295.27     60.69 o 
 -15   9   4        2.69        2.72     12.27 o 
 -14   9   4       31.07       46.61     14.89 o 
 -13   9   4        6.42        3.65     11.38 o 
 -12   9   4      219.67      234.81     15.36 o 
 -11   9   4        8.53       18.86      7.87 o 
 -10   9   4       93.39      119.80     13.84 o 
  -9   9   4      157.91      157.50     13.45 o 
  -8   9   4      943.62      937.13     26.34 o 
  -7   9   4      353.11      354.59     13.37 o 
  -6   9   4     1019.01     1095.45     34.48 o 
  -5   9   4        3.65       -2.70      4.33 o 
  -4   9   4      310.69      296.32     16.45 o 
  -3   9   4      185.00      173.10     11.05 o 
  -2   9   4      600.97      580.81     18.34 o 
  -1   9   4        0.10       -1.08      4.49 o 
   0   9   4      106.24      117.50     10.02 o 
   1   9   4      198.74      178.35     11.94 o 
   2   9   4        5.87        9.65      6.12 o 
   3   9   4      605.98      624.52     20.50 o 
   4   9   4       45.02       42.94      8.58 o 
   5   9   4      276.00      288.88     15.57 o 
   6   9   4      511.80      543.58     26.45 o 
   7   9   4        7.44       -2.38     11.47 o 
   8   9   4      105.61       78.17     24.32 o 
   9   9   4      246.19      276.19     50.69 o 
  10   9   4      172.54      189.19     37.12 o 
  11   9   4      152.47      112.12     19.62 o 
  12   9   4        1.63      -21.72     14.48 o 
  13   9   4      159.82      199.83     28.82 o 
  14   9   4        7.25      -17.45     12.81 o 
 -17  10   4       16.03       30.77     27.46 o 
 -16  10   4      345.09      316.89     28.98 o 
 -15  10   4      133.05       91.45     29.02 o 
 -14  10   4     1754.07     1878.28     57.19 o 
 -13  10   4       16.17       23.69     13.06 o 
 -12  10   4      743.14      700.18     26.70 o 
 -11  10   4        0.05        1.30      7.68 o 
 -10  10   4     3312.87     3292.07     57.74 o 
  -9  10   4      350.40      407.97     20.08 o 
  -8  10   4     1563.81     1547.32     29.05 o 
  -7  10   4     1231.45     1211.87     28.27 o 
  -6  10   4      926.28      893.59     23.80 o 
  -5  10   4      418.47      451.43     35.73 o 
  -4  10   4     7385.89     7192.25     86.77 o 
  -3  10   4        4.53        2.27      5.33 o 
  -2  10   4     1176.06     1136.62     26.88 o 
  -1  10   4      685.89      685.90     27.80 o 
   0  10   4     2547.21     2484.00     42.72 o 
   1  10   4      651.47      647.86     21.43 o 
   2  10   4     3646.78     3543.10     54.18 o 
   3  10   4        3.48       15.18      7.38 o 
   4  10   4      309.03      294.67     19.85 o 
   5  10   4      849.83      815.66     25.33 o 
   6  10   4     2200.76     2228.94     53.82 o 
   7  10   4      322.85      340.33     48.55 o 
   8  10   4     2439.93     2521.61     61.35 o 
   9  10   4      214.87      207.99     21.64 o 
  10  10   4      492.39      544.96     65.00 o 
  11  10   4       50.64       69.45     16.75 o 
  12  10   4      511.40      606.11     34.13 o 
  13  10   4      101.19      151.15     23.38 o 
 -17  11   4       58.73      100.66     37.96 o 
 -16  11   4       41.05       21.71     15.94 o 
 -15  11   4       24.63       52.45     18.01 o 
 -14  11   4       26.77       38.21     14.89 o 
 -13  11   4      164.96      143.92     25.62 o 
 -12  11   4       72.79       71.74     18.68 o 
 -11  11   4       97.00      101.86     16.22 o 
 -10  11   4      426.28      413.45     24.81 o 
  -9  11   4      115.53      145.80     17.28 o 
  -8  11   4        4.22        2.21     15.32 o 
  -7  11   4      538.74      562.67     20.65 o 
  -6  11   4      228.13      207.21     13.83 o 
  -5  11   4      968.91      915.70     25.82 o 
  -4  11   4       31.06       14.02      6.74 o 
  -3  11   4       51.73       31.51      8.97 o 
  -2  11   4       46.64       53.37      8.86 o 
  -1  11   4        2.84       19.93      7.06 o 
   0  11   4        1.64       -6.13      8.11 o 
   1  11   4      440.47      475.99     24.82 o 
   2  11   4     2158.26     2101.21     40.94 o 
   3  11   4      134.14      120.56     14.46 o 
   4  11   4       36.69       33.79      9.03 o 
   5  11   4        2.71       54.44     24.57 o 
   6  11   4       94.08      107.59     15.64 o 
   7  11   4        3.44       -0.89      9.85 o 
   8  11   4       86.48      101.57     35.43 o 
   9  11   4       13.74       14.03     12.89 o 
  10  11   4        3.75       -0.09     12.38 o 
  11  11   4      177.26      182.07     22.78 o 
  12  11   4        0.01       -3.86     37.25 o 
  13  11   4       46.70       51.67     17.64 o 
 -16  12   4      465.12      491.18     43.79 o 
 -15  12   4       26.89       55.64     22.22 o 
 -14  12   4      143.07       96.25     24.36 o 
 -13  12   4       64.03       92.76     23.06 o 
 -12  12   4      466.90      526.29     29.85 o 
 -11  12   4      199.53      215.83     21.33 o 
 -10  12   4      840.78      831.70     46.18 o 
  -9  12   4      159.77      184.45     34.59 o 
  -8  12   4     2159.03     2170.33     56.47 o 
  -7  12   4       68.74       90.75     11.33 o 
  -6  12   4     3683.80     3458.02     56.21 o 
  -5  12   4        2.41        1.31      7.02 o 
  -4  12   4     1157.07     1049.60     28.73 o 
  -3  12   4      132.35      137.06     14.32 o 
  -2  12   4     2749.74     2789.42     49.04 o 
  -1  12   4       24.85       22.96      8.01 o 
   0  12   4     3306.63     2989.32     51.14 o 
   1  12   4      117.18      125.39     12.58 o 
   2  12   4       75.57       75.69     10.98 o 
   3  12   4        8.85       -7.12      6.66 o 
   4  12   4      510.75      500.77     21.72 o 
   5  12   4       62.43       71.12     11.30 o 
   6  12   4     1286.22     1285.12     42.27 o 
   7  12   4        9.07        3.07     11.02 o 
   8  12   4     1705.79     1798.68     58.07 o 
   9  12   4       41.59       57.56     16.16 o 
  10  12   4        8.84        4.96     27.21 o 
  11  12   4       19.02       34.01     15.93 o 
  12  12   4       86.35      129.19     22.14 o 
 -15  13   4        0.00       -5.44     19.17 o 
 -14  13   4        3.67      -23.03     15.35 o 
 -13  13   4       14.71        4.66     17.68 o 
 -12  13   4       30.40       34.13     14.79 o 
 -11  13   4       74.20       93.60     17.29 o 
 -10  13   4      320.47      298.39     28.99 o 
  -9  13   4        1.72       12.03     11.61 o 
  -8  13   4      178.01      157.26     19.61 o 
  -7  13   4        1.58        6.08     10.43 o 
  -6  13   4      190.67      211.11     15.43 o 
  -5  13   4      254.42      246.16     22.10 o 
  -4  13   4        4.76        6.52      7.27 o 
  -3  13   4      437.70      406.15     19.26 o 
  -2  13   4     1091.76     1034.87     29.95 o 
  -1  13   4       40.53       32.50      8.66 o 
   0  13   4      216.92      213.61     19.32 o 
   1  13   4        2.11        9.68      8.04 o 
   2  13   4      523.12      544.08     22.70 o 
   3  13   4      112.73      109.01     12.95 o 
   4  13   4      368.83      317.75     18.59 o 
   5  13   4       20.88        7.18     11.75 o 
   6  13   4      178.96      177.18     21.73 o 
   7  13   4       13.30       30.54     24.68 o 
   8  13   4       55.65       56.58     16.78 o 
   9  13   4       69.55       73.25     17.79 o 
  10  13   4      129.10      121.40     33.42 o 
  11  13   4       48.76       34.20     17.29 o 
 -14  14   4      352.04      387.80     40.87 o 
 -13  14   4        2.57        2.33     18.65 o 
 -12  14   4      197.98      246.38     31.71 o 
 -11  14   4      104.37      145.77     28.08 o 
 -10  14   4      515.29      582.37     32.96 o 
  -9  14   4      279.55      282.14     25.36 o 
  -8  14   4      538.74      581.48     32.89 o 
  -7  14   4       37.71       24.89     12.27 o 
  -6  14   4       57.44       66.93     11.48 o 
  -5  14   4      268.11      261.99     20.68 o 
  -4  14   4      522.85      515.33     22.16 o 
  -3  14   4       43.24       33.88     18.41 o 
  -2  14   4      557.91      553.19     23.25 o 
  -1  14   4      364.13      371.49     19.77 o 
   0  14   4      622.79      601.71     23.90 o 
   1  14   4       56.24       46.70     10.83 o 
   2  14   4      843.52      870.06     28.83 o 
   3  14   4       69.00       53.49     20.11 o 
   4  14   4      281.11      271.09     18.56 o 
   5  14   4        8.78        9.66      9.93 o 
   6  14   4     2562.58     2590.78     64.24 o 
   7  14   4        2.95        8.81     12.99 o 
   8  14   4      729.59      745.62     36.37 o 
   9  14   4        9.30        9.59     13.30 o 
  10  14   4      175.89      192.62     24.56 o 
 -13  15   4       24.11       41.91     23.06 o 
 -12  15   4        0.28        9.86     13.93 o 
 -11  15   4        1.28       32.33     23.16 o 
 -10  15   4      195.11      215.67     24.51 o 
  -9  15   4        0.34        6.19     12.40 o 
  -8  15   4      250.61      216.78     24.24 o 
  -7  15   4        1.06      -13.38      9.74 o 
  -6  15   4       24.39        2.94      8.73 o 
  -5  15   4       68.11       82.28     12.74 o 
  -4  15   4       74.15       74.83     15.45 o 
  -3  15   4        6.24        4.31      8.20 o 
  -2  15   4      669.84      684.67     26.64 o 
  -1  15   4      349.28      313.58     19.77 o 
   0  15   4       24.12        9.17      9.07 o 
   1  15   4      151.74      145.31     15.38 o 
   2  15   4        7.45       -3.02      8.32 o 
   3  15   4       29.18       15.68     12.08 o 
   4  15   4       38.49       54.87     12.57 o 
   5  15   4       61.02       70.82     13.13 o 
   6  15   4        3.54       -5.11     12.55 o 
   7  15   4        2.10      -16.11     10.74 o 
   8  15   4       29.73       45.48     23.67 o 
   9  15   4        8.71       40.73     16.39 o 
 -12  16   4      525.70      577.90     36.60 o 
 -11  16   4       20.74       30.88     23.03 o 
 -10  16   4      242.22      298.14     29.33 o 
  -9  16   4        7.33       16.59     14.67 o 
  -8  16   4      471.48      489.83     34.09 o 
  -7  16   4      164.52      187.45     26.78 o 
  -6  16   4     1234.66     1219.29     48.43 o 
  -5  16   4       46.92       40.60     11.28 o 
  -4  16   4      171.60      173.14     22.61 o 
  -3  16   4      120.65      113.89     14.23 o 
  -2  16   4      998.94     1014.05     33.20 o 
  -1  16   4      158.76      125.15     15.42 o 
   0  16   4     1891.31     1806.66     44.26 o 
   1  16   4      151.16      149.46     16.24 o 
   2  16   4      260.60      244.72     18.93 o 
   3  16   4        1.56        4.98      9.54 o 
   4  16   4      644.77      693.27     41.63 o 
   5  16   4       81.09       55.81     12.97 o 
   6  16   4       90.05       77.43     29.38 o 
   7  16   4        6.75        0.18     13.11 o 
   8  16   4      249.40      240.97     25.76 o 
 -10  17   4        0.00        0.26     15.16 o 
  -9  17   4       16.52       14.98     15.29 o 
  -8  17   4       83.56       74.96     18.89 o 
  -7  17   4       26.97       40.78     16.79 o 
  -6  17   4        0.09       15.89     13.48 o 
  -5  17   4       23.67       18.34     13.80 o 
  -4  17   4       62.17       79.80     13.85 o 
  -3  17   4      124.99      129.26     16.15 o 
  -2  17   4        1.69       -1.15     15.14 o 
  -1  17   4        8.07       -1.58      8.77 o 
   0  17   4       28.48       16.09     13.76 o 
   1  17   4       27.45        6.44     16.18 o 
   2  17   4      540.86      549.79     26.92 o 
   3  17   4       22.89       10.42     11.09 o 
   4  17   4        8.05        3.10     10.67 o 
   5  17   4        1.18       -1.99     10.73 o 
   6  17   4       93.50      125.14     25.62 o 
   7  17   4       13.65        5.16     13.60 o 
  -8  18   4      404.04      433.83     34.57 o 
  -7  18   4      105.82      109.06     21.13 o 
  -6  18   4       31.99       10.67     15.93 o 
  -5  18   4       82.95       81.70     19.39 o 
  -4  18   4       46.91       47.55     12.83 o 
  -3  18   4       72.91       77.84     17.35 o 
  -2  18   4      438.20      522.39     26.58 o 
  -1  18   4        1.62       10.68     10.69 o 
   0  18   4      313.74      289.79     21.73 o 
   1  18   4        2.53      -15.16     10.11 o 
   2  18   4      352.41      347.34     37.65 o 
   3  18   4        3.28       -2.35     13.33 o 
   4  18   4      401.49      419.24     39.35 o 
   5  18   4        3.01       -5.46     13.64 o 
  -5  19   4       97.90       73.89     19.55 o 
  -4  19   4        0.11       -4.74     13.18 o 
  -3  19   4        1.92       -0.24     10.06 o 
  -2  19   4       48.52       62.28     13.75 o 
  -1  19   4       61.60       58.23     16.09 o 
   0  19   4       89.26       77.95     14.66 o 
   1  19   4       28.93       18.95     12.77 o 
 -20   1   5       88.65      105.26     26.62 o 
 -19   1   5      126.43      147.41     62.96 o 
 -18   1   5     1681.65     1688.92     98.65 o 
 -17   1   5      234.96      262.80     32.12 o 
 -16   1   5     2450.51     2432.42     78.61 o 
 -15   1   5      118.91      140.47     38.67 o 
 -14   1   5      625.74      579.49     35.81 o 
 -13   1   5      444.02      458.76     32.85 o 
 -12   1   5     3111.97     3068.63     46.14 o 
 -11   1   5        3.59        0.03      5.37 o 
 -10   1   5     7220.40     7314.98     73.12 o 
  -9   1   5       56.44       74.82      4.92 o 
  -8   1   5       98.28       70.94      4.52 o 
  -7   1   5       14.90       28.17      4.44 o 
  -6   1   5     2100.59     1856.05     26.97 o 
  -5   1   5      166.01      176.61      7.23 o 
  -4   1   5     6073.47     5991.29     65.76 o 
  -3   1   5     4131.89     4441.73     42.10 o 
  -2   1   5     6584.51     6957.49     61.86 o 
  -1   1   5      508.66      543.95     11.59 o 
   0   1   5     6695.08     6759.40     62.39 o 
   1   1   5      437.31      485.98     14.91 o 
   2   1   5      396.70      284.20      9.59 o 
   3   1   5      119.76      122.81      7.33 o 
   4   1   5      171.76      131.31      7.41 o 
   5   1   5     1123.05     1207.53     30.74 o 
   6   1   5     5084.52     4964.98     79.67 o 
   7   1   5      123.08      130.54     14.57 o 
   8   1   5     4626.82     4533.10     79.63 o 
   9   1   5        1.40       -6.56     11.04 o 
  10   1   5      458.44      452.31     26.43 o 
  11   1   5      212.20      210.59     20.63 o 
  12   1   5     1078.32     1090.09     67.92 o 
  13   1   5      225.88      231.62     23.71 o 
  14   1   5     1036.69      995.42     42.64 o 
  15   1   5       13.64       21.62     15.39 o 
 -20   2   5       68.69       58.80     22.61 o 
 -19   2   5       46.44       30.69     19.11 o 
 -18   2   5      202.40      207.98     32.02 o 
 -17   2   5       57.42       44.41     18.04 o 
 -16   2   5      652.91      613.82     42.25 o 
 -15   2   5       86.44       79.36     21.28 o 
 -14   2   5      567.29      631.56     37.26 o 
 -13   2   5        0.80       -2.68      9.56 o 
 -12   2   5      973.13      997.77     24.68 o 
 -11   2   5       15.28       20.89      5.21 o 
 -10   2   5       18.52       11.20      5.01 o 
  -9   2   5       52.33       63.67      6.70 o 
  -8   2   5     1292.31     1353.23     17.91 o 
  -7   2   5      862.32      828.19     17.67 o 
  -6   2   5     1122.54     1284.87     30.03 o 
  -5   2   5     5750.40     6160.75     72.63 o 
  -4   2   5      758.36      897.37     17.91 o 
  -3   2   5     1758.68     1972.17     23.60 o 
  -2   2   5       24.02       26.89      3.67 o 
  -1   2   5     3327.61     3515.68     51.72 o 
   0   2   5     4645.53     4742.57     51.55 o 
   1   2   5      136.24      147.22      7.23 o 
   2   2   5      232.25      244.43      9.17 o 
   3   2   5       59.21       67.60      5.99 o 
   4   2   5     2759.06     3030.21     36.83 o 
   5   2   5        0.06        5.91      3.90 o 
   6   2   5       42.77       50.05     19.85 o 
   7   2   5        7.39        3.98      8.21 o 
   8   2   5        5.18       10.67      9.20 o 
   9   2   5       97.65      115.63     15.80 o 
  10   2   5       55.96       34.80     18.40 o 
  11   2   5      342.34      333.97     25.00 o 
  12   2   5        2.40       -8.44     16.61 o 
  13   2   5        0.53        4.33     17.81 o 
  14   2   5        1.49        2.56     12.97 o 
  15   2   5        2.48        8.81     14.66 o 
 -20   3   5      178.08      161.51     29.89 o 
 -19   3   5        0.04       24.90     20.70 o 
 -18   3   5      962.63      966.54     64.09 o 
 -17   3   5      335.04      388.28     37.36 o 
 -16   3   5     1045.99     1075.12     79.25 o 
 -15   3   5       36.28       34.07     15.83 o 
 -14   3   5      931.74      892.58     44.38 o 
 -13   3   5      133.93      126.50     20.17 o 
 -12   3   5     1555.26     1594.05     31.19 o 
 -11   3   5        5.14        6.46      4.88 o 
 -10   3   5      898.11      927.20     20.25 o 
  -9   3   5      791.50      769.45     22.52 o 
  -8   3   5     6018.54     5780.94     54.38 o 
  -7   3   5        0.30       -2.10      3.51 o 
  -6   3   5     1008.84      855.66     23.74 o 
  -5   3   5       24.70       35.63      6.77 o 
  -4   3   5    12386.91    12250.53    113.92 o 
  -3   3   5     3086.22     3245.84     37.96 o 
  -2   3   5    11608.06    12024.99    113.89 o 
  -1   3   5      530.86      596.01     14.82 o 
   0   3   5     6254.54     6157.12    108.86 o 
   1   3   5     3084.67     3131.85     41.42 o 
   2   3   5      643.06      523.58     15.20 o 
   3   3   5     2758.58     2837.86     42.64 o 
   4   3   5     3073.77     3064.07     43.53 o 
   5   3   5      102.54      119.40      9.14 o 
   6   3   5     3142.66     2909.82     57.25 o 
   7   3   5        9.75       -6.52     10.40 o 
   8   3   5        9.34       12.96      9.18 o 
   9   3   5        7.56       -5.75      9.49 o 
  10   3   5     1451.16     1481.43     45.29 o 
  11   3   5        3.12       -1.48     10.12 o 
  12   3   5      749.21      781.38     69.21 o 
  13   3   5        6.32        8.18     16.36 o 
  14   3   5      563.43      472.08     32.13 o 
  15   3   5       11.69        7.60     14.62 o 
 -20   4   5        7.23       22.69     20.13 o 
 -19   4   5        0.40        4.78     16.98 o 
 -18   4   5       11.18        1.39     16.47 o 
 -17   4   5      112.57      107.04     25.11 o 
 -16   4   5       59.36       69.54     22.41 o 
 -15   4   5      197.68      195.80     27.04 o 
 -14   4   5      284.52      282.88     28.98 o 
 -13   4   5      534.15      557.56     34.31 o 
 -12   4   5     1487.50     1465.66     29.18 o 
 -11   4   5      525.28      529.62     16.52 o 
 -10   4   5      548.38      540.45     16.24 o 
  -9   4   5       29.90       47.64      6.47 o 
  -8   4   5     1175.81     1314.04     27.00 o 
  -7   4   5     3056.52     3242.69     38.36 o 
  -6   4   5       60.48       73.71      8.09 o 
  -5   4   5     1356.39     1378.88     21.09 o 
  -4   4   5      639.12      746.61     14.76 o 
  -3   4   5     2134.30     2255.22     30.44 o 
  -2   4   5     3374.34     3525.59     43.11 o 
  -1   4   5     3142.21     3490.08     43.61 o 
   0   4   5     7825.23     8383.01     86.83 o 
   1   4   5     2168.46     2194.45     33.49 o 
   2   4   5     2088.09     2390.44     36.29 o 
   3   4   5        4.37       11.90      5.04 o 
   4   4   5      160.02      173.05     10.56 o 
   5   4   5      555.68      564.68     17.86 o 
   6   4   5      476.45      480.40     22.84 o 
   7   4   5      748.22      706.90     28.19 o 
   8   4   5     2441.20     2324.68     54.39 o 
   9   4   5      136.48      132.77     16.92 o 
  10   4   5      237.67      258.56     21.99 o 
  11   4   5       11.73        7.44     11.62 o 
  12   4   5       56.89       53.30     44.73 o 
  13   4   5      125.18      122.68     39.80 o 
  14   4   5       63.93       67.21     17.87 o 
  15   4   5        0.06       -1.99     13.19 o 
 -19   5   5        7.00       18.99     31.16 o 
 -18   5   5       66.36       54.31     47.45 o 
 -17   5   5        4.06        8.68     17.75 o 
 -16   5   5     1227.21     1239.75     55.83 o 
 -15   5   5       13.19        7.40     14.15 o 
 -14   5   5     1580.41     1534.00     57.91 o 
 -13   5   5      267.42      263.97     18.03 o 
 -12   5   5      617.41      637.99     17.78 o 
 -11   5   5       91.71       91.19      8.97 o 
 -10   5   5     3052.33     3019.80     51.87 o 
  -9   5   5      810.03      857.07     23.15 o 
  -8   5   5     1435.10     1425.00     29.37 o 
  -7   5   5     1402.64     1608.19     22.96 o 
  -6   5   5     8060.97     8057.13     90.76 o 
  -5   5   5      863.69      914.74     19.50 o 
  -4   5   5     7994.63     7941.99     81.66 o 
  -3   5   5     1221.37     1359.03     23.32 o 
  -2   5   5    14963.57    14170.68    135.25 o 
  -1   5   5     5592.90     5709.61     80.74 o 
   0   5   5      170.17      138.40      8.78 o 
   1   5   5      990.14     1010.69     32.03 o 
   2   5   5     1871.75     1693.73     30.25 o 
   3   5   5       72.89       46.89      6.96 o 
   4   5   5     5335.97     5380.62     66.96 o 
   5   5   5      253.98      263.72     13.46 o 
   6   5   5      450.97      424.80     22.67 o 
   7   5   5     1255.24     1280.53     38.75 o 
   8   5   5     3064.28     2900.94    107.23 o 
   9   5   5     1079.64     1122.95     38.84 o 
  10   5   5     1687.54     1834.31     51.85 o 
  11   5   5        0.06        8.64     11.79 o 
  12   5   5     1647.12     1734.03     54.57 o 
  13   5   5       54.13       67.44     17.43 o 
  14   5   5      256.27      274.01     26.85 o 
  15   5   5      162.24      152.16     23.09 o 
 -19   6   5       14.80      -11.49     16.52 o 
 -18   6   5        9.27       24.74     19.45 o 
 -17   6   5        7.31        2.81     14.44 o 
 -16   6   5       24.20       28.37     16.26 o 
 -15   6   5        2.12        4.28     16.58 o 
 -14   6   5      853.48      820.70     43.51 o 
 -13   6   5       81.47       77.76     10.31 o 
 -12   6   5      588.25      557.57     17.30 o 
 -11   6   5      598.97      547.34     20.63 o 
 -10   6   5       79.51       59.20      9.28 o 
  -9   6   5     1942.38     1925.73     37.11 o 
  -8   6   5      406.54      419.93     18.67 o 
  -7   6   5      989.11     1119.59     19.69 o 
  -6   6   5      400.78      392.50     11.54 o 
  -5   6   5     1444.93     1429.11     25.28 o 
  -4   6   5      204.99      195.13     11.38 o 
  -3   6   5        1.42       10.49      6.72 o 
  -2   6   5       65.23       79.75      7.22 o 
  -1   6   5     3064.78     3112.43     75.46 o 
   0   6   5       81.13      108.69      8.38 o 
   1   6   5      889.12      922.42     21.68 o 
   2   6   5       94.74       73.53     11.94 o 
   3   6   5        6.99       11.42      5.99 o 
   4   6   5      323.12      325.90     14.75 o 
   5   6   5      473.04      417.95     19.86 o 
   6   6   5       33.64       44.08     11.33 o 
   7   6   5     1069.86     1036.20     35.58 o 
   8   6   5       65.77       72.05     14.14 o 
   9   6   5       15.81        1.39     14.22 o 
  10   6   5        3.80       -6.27     10.54 o 
  11   6   5       13.23       12.04     16.26 o 
  12   6   5       36.73       35.16     21.70 o 
  13   6   5        0.43       21.24     19.92 o 
  14   6   5        4.82        5.89     14.61 o 
 -19   7   5       18.54       20.24     18.55 o 
 -18   7   5       90.60      114.99     25.32 o 
 -17   7   5       69.52       73.03     21.80 o 
 -16   7   5      230.91      233.38     51.27 o 
 -15   7   5       10.96       31.14     15.18 o 
 -14   7   5     2198.42     2174.80     49.84 o 
 -13   7   5       63.91       66.58     10.48 o 
 -12   7   5      482.70      489.99     20.36 o 
 -11   7   5        3.39       -2.47      6.44 o 
 -10   7   5      118.31      119.41     11.97 o 
  -9   7   5      156.94      145.19     17.63 o 
  -8   7   5     4609.27     4584.52     64.49 o 
  -7   7   5       62.07       62.05      6.40 o 
  -6   7   5     4098.61     4112.42     53.93 o 
  -5   7   5      535.32      506.47     13.69 o 
  -4   7   5     6162.47     6209.35     71.01 o 
  -3   7   5     2386.32     2565.76     38.24 o 
  -2   7   5    10236.72    10007.02    104.46 o 
  -1   7   5      250.78      290.05     12.76 o 
   0   7   5     6615.69     6249.09     73.38 o 
   1   7   5       72.89       57.62      7.86 o 
   2   7   5    10870.26    10948.12    115.91 o 
   3   7   5       43.33       38.23      7.19 o 
   4   7   5     5046.88     4982.50     65.85 o 
   5   7   5       58.19       51.53      8.77 o 
   6   7   5      756.41      704.83     29.11 o 
   7   7   5      304.17      307.54     21.82 o 
   8   7   5      604.99      614.18     31.58 o 
   9   7   5       35.76       49.61     14.06 o 
  10   7   5     2126.50     2134.19     58.28 o 
  11   7   5       22.06       28.23     14.40 o 
  12   7   5      608.66      692.95     36.98 o 
  13   7   5       13.01        0.32     13.53 o 
  14   7   5      294.12      331.87     30.20 o 
 -18   8   5        0.00       -4.60     25.78 o 
 -17   8   5        1.61       -0.99     14.70 o 
 -16   8   5       60.59       90.33     22.77 o 
 -15   8   5        1.85       10.53     13.84 o 
 -14   8   5       56.93       46.46     12.14 o 
 -13   8   5      535.45      523.29     30.75 o 
 -12   8   5        0.89       -5.17      6.60 o 
 -11   8   5      322.35      322.29     17.85 o 
 -10   8   5       47.22       42.49     20.14 o 
  -9   8   5      664.30      662.46     22.79 o 
  -8   8   5      216.38      194.00     13.63 o 
  -7   8   5       39.66       37.83      7.19 o 
  -6   8   5      154.84      152.91      9.08 o 
  -5   8   5      649.29      653.70     16.49 o 
  -4   8   5        3.61        0.11      4.14 o 
  -3   8   5      151.17      173.02     17.83 o 
  -2   8   5     1109.19     1192.65     25.75 o 
  -1   8   5        0.79       -6.00      5.58 o 
   0   8   5      884.27      904.14     23.04 o 
   1   8   5       43.22       35.98      7.29 o 
   2   8   5      161.21      146.53     17.71 o 
   3   8   5     1500.65     1491.17     44.08 o 
   4   8   5      208.34      197.49     13.28 o 
   5   8   5        8.21        4.83      7.05 o 
   6   8   5      562.44      534.77     28.76 o 
   7   8   5      514.39      498.51     26.19 o 
   8   8   5        4.21       -4.67     11.89 o 
   9   8   5      113.65       93.71     16.64 o 
  10   8   5       18.35       10.77     13.02 o 
  11   8   5        0.95        4.76     13.27 o 
  12   8   5        1.09       20.61     14.43 o 
  13   8   5       34.25       60.68     30.77 o 
  14   8   5        5.02      -12.78     13.83 o 
 -18   9   5       20.13      -13.47     26.56 o 
 -17   9   5       10.46      -17.42     21.44 o 
 -16   9   5      222.62      238.89     44.95 o 
 -15   9   5       61.81       81.03     27.98 o 
 -14   9   5     1054.54      989.06     34.11 o 
 -13   9   5       33.70       34.29     11.33 o 
 -12   9   5     1104.89     1141.11     29.69 o 
 -11   9   5      213.65      196.91     15.67 o 
 -10   9   5      409.33      421.17     33.85 o 
  -9   9   5        5.73       13.78     11.17 o 
  -8   9   5      995.85     1047.72     28.56 o 
  -7   9   5       66.77       77.33     10.51 o 
  -6   9   5     1227.69     1242.98     27.37 o 
  -5   9   5      281.56      304.17     14.15 o 
  -4   9   5     5122.25     4963.38    134.60 o 
  -3   9   5      774.06      854.12     22.39 o 
  -2   9   5       38.31       51.43     12.88 o 
  -1   9   5      104.96      107.63      9.87 o 
   0   9   5     1435.71     1375.17     29.74 o 
   1   9   5      160.79      142.32     11.45 o 
   2   9   5     4645.68     4587.60     63.72 o 
   3   9   5      279.84      275.49     15.34 o 
   4   9   5     1801.05     1825.69     37.57 o 
   5   9   5      616.61      608.48     22.08 o 
   6   9   5      887.28      941.08     34.42 o 
   7   9   5       28.53       46.50     13.22 o 
   8   9   5      896.11      925.35     37.03 o 
   9   9   5      189.09      171.94     20.98 o 
  10   9   5     1912.35     1944.99     57.06 o 
  11   9   5      243.28      283.29     48.13 o 
  12   9   5      571.24      618.12     35.59 o 
  13   9   5       29.85       36.22     17.61 o 
 -17  10   5       26.65        6.35     25.46 o 
 -16  10   5        0.11      -26.23     21.57 o 
 -15  10   5        5.94        1.89     12.36 o 
 -14  10   5      111.90      114.31     18.58 o 
 -13  10   5      140.45      112.44     19.43 o 
 -12  10   5        4.45        8.40     14.50 o 
 -11  10   5      973.44      993.58     31.59 o 
 -10  10   5        2.66       -5.67      7.25 o 
  -9  10   5      363.64      338.36     22.27 o 
  -8  10   5      621.81      684.20     41.78 o 
  -7  10   5      258.50      193.43     18.40 o 
  -6  10   5     2033.41     1956.39     38.08 o 
  -5  10   5     1237.08     1183.76     28.16 o 
  -4  10   5      431.24      399.72     16.89 o 
  -3  10   5      180.86      160.93     11.72 o 
  -2  10   5     1165.34     1184.49     27.95 o 
  -1  10   5        1.28        1.99      5.71 o 
   0  10   5      585.02      539.70     19.50 o 
   1  10   5     2714.62     2652.59     45.90 o 
   2  10   5     2197.36     2190.70     41.39 o 
   3  10   5     1106.01     1006.42     28.05 o 
   4  10   5       14.01       14.75     12.59 o 
   5  10   5       49.49       52.37     10.10 o 
   6  10   5       11.30        6.56     10.56 o 
   7  10   5       61.29       69.08     27.92 o 
   8  10   5      104.02      144.95     20.02 o 
   9  10   5        7.08        3.18     13.29 o 
  10  10   5       13.05       10.26     24.16 o 
  11  10   5      279.88      327.34     28.43 o 
  12  10   5       77.53       65.20     36.40 o 
  13  10   5       19.31       49.28     18.82 o 
 -17  11   5      163.99      213.04     46.12 o 
 -16  11   5      196.02      166.28     41.13 o 
 -15  11   5       96.55       78.64     18.79 o 
 -14  11   5      299.27      283.42     25.14 o 
 -13  11   5       30.39       31.52     14.51 o 
 -12  11   5      942.51      986.56     38.64 o 
 -11  11   5        0.24       -0.40     16.71 o 
 -10  11   5     1101.10     1175.54     40.64 o 
  -9  11   5      172.57      177.71     18.78 o 
  -8  11   5     1485.26     1409.10     67.17 o 
  -7  11   5       93.20       72.06     13.99 o 
  -6  11   5     4693.36     4614.83     68.55 o 
  -5  11   5        7.93        9.68      8.88 o 
  -4  11   5     1279.39     1240.62     30.25 o 
  -3  11   5        1.74        4.24      6.45 o 
  -2  11   5     4142.25     3932.56     69.84 o 
  -1  11   5       15.55       13.76      7.63 o 
   0  11   5     4388.44     4136.27     61.61 o 
   1  11   5      112.74       93.62     11.34 o 
   2  11   5     3415.53     3337.22     60.79 o 
   3  11   5      186.49      167.34     13.98 o 
   4  11   5     3403.23     3326.55     81.10 o 
   5  11   5        2.71        3.36      7.57 o 
   6  11   5     1941.50     1978.10     53.03 o 
   7  11   5       99.01      134.46     18.40 o 
   8  11   5     1943.18     2122.49    103.06 o 
   9  11   5       11.93       28.90     13.78 o 
  10  11   5      201.64      175.06     29.73 o 
  11  11   5        0.02        7.13     13.69 o 
  12  11   5      321.65      346.38     30.49 o 
 -15  12   5       36.69       13.47     17.68 o 
 -14  12   5        5.55        0.06     17.42 o 
 -13  12   5       13.40       14.32     17.23 o 
 -12  12   5      251.52      252.58     23.16 o 
 -11  12   5       42.77       60.84     14.51 o 
 -10  12   5       41.18       36.47     13.13 o 
  -9  12   5        5.86       -6.52     12.53 o 
  -8  12   5      607.65      627.40     31.67 o 
  -7  12   5     1466.53     1472.60     46.87 o 
  -6  12   5      240.35      252.26     46.61 o 
  -5  12   5        8.48       10.55      7.60 o 
  -4  12   5     1054.23     1022.79     31.94 o 
  -3  12   5      300.65      305.23     22.37 o 
  -2  12   5     1094.94     1034.64     28.52 o 
  -1  12   5      388.49      407.46     18.97 o 
   0  12   5      583.01      561.45     21.70 o 
   1  12   5        0.27       -5.53      6.66 o 
   2  12   5      188.40      196.04     23.90 o 
   3  12   5      975.98      991.51     29.86 o 
   4  12   5       32.09       22.94     15.01 o 
   5  12   5        9.62       10.96     10.66 o 
   6  12   5       37.77       42.66     13.73 o 
   7  12   5      191.49      150.80     20.36 o 
   8  12   5        8.48      -12.87     12.70 o 
   9  12   5       18.32       23.39     15.93 o 
  10  12   5        1.88        0.44     14.15 o 
  11  12   5       17.42       11.10     15.56 o 
 -15  13   5       57.16       68.86     24.87 o 
 -14  13   5       42.01      105.39     25.07 o 
 -13  13   5      224.90      272.23     25.61 o 
 -12  13   5      242.49      271.23     24.67 o 
 -11  13   5       18.40        0.33     11.24 o 
 -10  13   5     1432.38     1448.42     48.26 o 
  -9  13   5       80.62       81.03     20.60 o 
  -8  13   5     1155.41     1142.50     42.93 o 
  -7  13   5       73.60       99.33     33.26 o 
  -6  13   5      564.29      538.72     29.96 o 
  -5  13   5        8.24        6.04      7.25 o 
  -4  13   5     1029.12     1021.31     29.66 o 
  -3  13   5        0.27       -6.15      6.94 o 
  -2  13   5      318.74      265.60     18.96 o 
  -1  13   5       32.25       39.96      9.26 o 
   0  13   5      869.97      880.83     27.82 o 
   1  13   5       44.50       44.02      9.70 o 
   2  13   5      474.77      432.15     38.88 o 
   3  13   5       20.92        4.72      8.17 o 
   4  13   5      320.13      316.93     19.21 o 
   5  13   5       35.15       30.71     13.21 o 
   6  13   5     1698.42     1765.14     52.81 o 
   7  13   5       41.47       43.03     15.44 o 
   8  13   5      249.94      250.13     25.08 o 
   9  13   5       16.79       33.74     16.45 o 
  10  13   5       72.37       86.84     19.19 o 
 -14  14   5        9.40       -3.56     19.24 o 
 -13  14   5        9.22       34.17     14.78 o 
 -12  14   5       79.47       79.61     17.60 o 
 -11  14   5      133.56      166.22     22.11 o 
 -10  14   5      309.71      325.58     27.94 o 
  -9  14   5        2.87        1.48     12.43 o 
  -8  14   5       30.02       20.24     13.28 o 
  -7  14   5       75.04      107.57     18.65 o 
  -6  14   5      442.35      448.07     28.89 o 
  -5  14   5       67.94       81.33     12.29 o 
  -4  14   5      179.29      141.71     24.57 o 
  -3  14   5      134.95      156.53     14.78 o 
  -2  14   5        2.10       -1.79      9.32 o 
  -1  14   5       99.94       59.19     11.50 o 
   0  14   5      214.31      252.43     17.68 o 
   1  14   5      122.16      144.47     17.03 o 
   2  14   5       28.90       39.44     10.58 o 
   3  14   5       62.61       71.72     12.78 o 
   4  14   5        0.02        4.55      9.10 o 
   5  14   5       11.82       -3.25     20.11 o 
   6  14   5        5.59        5.15     12.30 o 
   7  14   5       24.51        9.94     21.86 o 
   8  14   5       68.34       83.48     22.48 o 
   9  14   5       10.63       -0.36     20.24 o 
  10  14   5        0.66        1.38     18.20 o 
 -13  15   5        6.68        8.05     20.50 o 
 -12  15   5      860.16      946.17     43.57 o 
 -11  15   5       59.41       63.06     17.99 o 
 -10  15   5      562.34      550.75     55.80 o 
  -9  15   5        1.27       -0.95     11.86 o 
  -8  15   5      956.04      882.20     45.37 o 
  -7  15   5       21.76        5.82     12.54 o 
  -6  15   5     1257.93     1350.74     49.29 o 
  -5  15   5      244.82      217.39     23.08 o 
  -4  15   5      366.78      341.80     26.33 o 
  -3  15   5      255.90      241.14     17.91 o 
  -2  15   5      976.29     1034.99     32.77 o 
  -1  15   5       40.48       30.23     10.30 o 
   0  15   5      896.90      931.79     30.74 o 
   1  15   5      717.82      703.92     28.00 o 
   2  15   5      419.65      453.23     23.08 o 
   3  15   5       96.20      101.80     15.59 o 
   4  15   5      725.05      761.55     29.18 o 
   5  15   5      234.85      199.36     22.05 o 
   6  15   5      274.52      244.82     49.03 o 
   7  15   5       27.42       25.86     14.89 o 
   8  15   5      643.44      741.41     46.73 o 
 -12  16   5        5.52       -3.09     14.64 o 
 -11  16   5        2.80       16.91     14.97 o 
 -10  16   5       90.47      102.23     21.49 o 
  -9  16   5       32.74       47.20     16.87 o 
  -8  16   5      608.58      626.06     37.17 o 
  -7  16   5       12.89       12.22     13.03 o 
  -6  16   5      115.83      127.25     20.53 o 
  -5  16   5        1.48      -15.81     10.54 o 
  -4  16   5       78.24       84.59     13.40 o 
  -3  16   5       30.77       31.07     11.11 o 
  -2  16   5       72.96       79.50     13.25 o 
  -1  16   5        0.32        2.77      9.22 o 
   0  16   5      104.53       73.71     16.00 o 
   1  16   5       34.89       32.32     10.67 o 
   2  16   5      204.81      257.19     19.92 o 
   3  16   5        1.28        8.90      9.85 o 
   4  16   5       22.63      -10.43     15.33 o 
   5  16   5        1.14        7.12     13.18 o 
   6  16   5       37.06       41.26     16.89 o 
   7  16   5        9.32       10.39     14.25 o 
 -10  17   5      641.64      737.48     42.48 o 
  -9  17   5      215.35      210.59     54.31 o 
  -8  17   5      296.55      269.40     33.39 o 
  -7  17   5       58.19       45.26     15.73 o 
  -6  17   5      157.66      134.66     32.03 o 
  -5  17   5       29.41       18.36     14.78 o 
  -4  17   5      219.53      293.87     27.56 o 
  -3  17   5      441.34      425.64     24.40 o 
  -2  17   5      192.47      201.40     18.59 o 
  -1  17   5      170.79      200.33     22.81 o 
   0  17   5      619.22      606.54     29.07 o 
   1  17   5       87.17       84.28     14.44 o 
   2  17   5      558.10      562.57     27.63 o 
   3  17   5       40.13       38.74     14.00 o 
   4  17   5       47.58       29.57     12.27 o 
   5  17   5      151.50      174.41     23.77 o 
  -8  18   5        1.07       -0.24     13.11 o 
  -7  18   5       21.75       23.35     15.13 o 
  -6  18   5        7.91        1.13     13.76 o 
  -5  18   5        7.65        5.65     14.35 o 
  -4  18   5       50.69       52.72     16.65 o 
  -3  18   5       65.85       39.42     20.76 o 
  -2  18   5        0.42      -13.24      8.83 o 
  -1  18   5      185.40      173.82     18.92 o 
   0  18   5       61.34       37.13     27.95 o 
   1  18   5        8.86        3.83     10.52 o 
   2  18   5       13.16        7.74     10.66 o 
   3  18   5       38.73       29.48     12.94 o 
  -4  19   5       27.81       25.81     16.25 o 
  -3  19   5       11.77       -3.59     12.74 o 
  -2  19   5       85.06      101.24     16.69 o 
  -1  19   5       68.80       66.90     14.93 o 
 -20   0   6       27.58       65.68     32.13 o 
 -19   0   6        3.04        0.84     23.77 o 
 -18   0   6     1012.89     1107.96     80.90 o 
 -17   0   6      404.20      342.01     50.72 o 
 -16   0   6      701.85      841.68     66.26 o 
 -15   0   6     1357.32     1416.03     81.94 o 
 -14   0   6      360.27      280.80     41.33 o 
 -13   0   6        2.35        8.88     18.01 o 
 -12   0   6     6377.24     6458.26    110.09 o 
 -11   0   6      964.01     1002.58     45.08 o 
 -10   0   6     5719.36     6066.24    134.28 o 
  -9   0   6     2770.24     3173.68     86.09 o 
  -8   0   6     9361.87     9224.96    181.11 o 
  -7   0   6     1353.21     1444.47     52.53 o 
  -6   0   6    14175.72    14257.01    257.35 o 
  -5   0   6     3495.27     3721.67     51.45 o 
  -4   0   6    17136.75    18471.71    207.87 o 
  -3   0   6      683.33      827.61     20.23 o 
  -2   0   6    23701.83    23110.96    480.17 o 
  -1   0   6     2719.29     2681.40     45.48 o 
   0   0   6     8390.22     8942.47    114.42 o 
   1   0   6     3366.70     3678.90     59.09 o 
   2   0   6     8782.46     8306.21    126.83 o 
   3   0   6     1595.46     1624.66     36.09 o 
   4   0   6     1029.86     1011.29     96.93 o 
   5   0   6     1630.98     1527.38     54.48 o 
   6   0   6     3092.62     3183.78     88.09 o 
   7   0   6       92.65       97.23     19.56 o 
   8   0   6     1150.87     1082.83     52.08 o 
   9   0   6     2788.17     2597.19     85.89 o 
  10   0   6      195.74      151.44     25.84 o 
  11   0   6      266.58      258.38     32.65 o 
  12   0   6      160.58       86.80     24.36 o 
  13   0   6      260.94      352.18     40.55 o 
  14   0   6     1494.10     1507.69     76.17 o 
 -20   1   6       29.75       35.86     22.01 o 
 -19   1   6      196.13      208.03     81.55 o 
 -18   1   6      115.21      113.44     25.39 o 
 -17   1   6       93.06       95.57     22.60 o 
 -16   1   6        4.30      -12.38     11.33 o 
 -15   1   6       34.34       49.15     16.00 o 
 -14   1   6      220.27      252.50     28.16 o 
 -13   1   6        0.22        0.97      6.27 o 
 -12   1   6     2093.46     2035.27     41.80 o 
 -11   1   6        0.03       25.03      7.57 o 
 -10   1   6      292.98      267.70     17.62 o 
  -9   1   6       72.36       70.61     11.15 o 
  -8   1   6      371.01      289.53     10.40 o 
  -7   1   6       46.26       64.24      6.42 o 
  -6   1   6    23350.25    23845.71    220.45 o 
  -5   1   6      368.40      418.93     12.25 o 
  -4   1   6     2375.12     2403.66     31.94 o 
  -3   1   6     2397.49     2606.03     29.81 o 
  -2   1   6      333.14      381.67     10.98 o 
  -1   1   6       21.22       -0.27      3.54 o 
   0   1   6      574.21      659.06     17.36 o 
   1   1   6     1075.60     1063.56     19.60 o 
   2   1   6      894.71      848.40     17.85 o 
   3   1   6      828.16      752.18     26.75 o 
   4   1   6      777.16      746.31     22.31 o 
   5   1   6      538.46      514.22     24.97 o 
   6   1   6      720.09      772.73     29.06 o 
   7   1   6      742.41      689.48     28.33 o 
   8   1   6      528.24      465.23     24.69 o 
   9   1   6      140.59      114.25     23.80 o 
  10   1   6       24.77       21.39     11.29 o 
  11   1   6      138.39      122.38     18.43 o 
  12   1   6      112.56      132.21     19.81 o 
  13   1   6      164.47      206.85     23.60 o 
  14   1   6        2.76       11.35     16.52 o 
 -20   2   6      402.70      487.29     55.77 o 
 -19   2   6        0.20       13.46     17.17 o 
 -18   2   6      290.51      241.76     61.70 o 
 -17   2   6       56.81       39.34     18.27 o 
 -16   2   6      734.30      712.61     43.14 o 
 -15   2   6        2.09        3.34     13.32 o 
 -14   2   6     2073.17     1983.20     67.17 o 
 -13   2   6       15.12       17.19      7.35 o 
 -12   2   6      750.68      699.60     30.24 o 
 -11   2   6       30.94       29.85      8.44 o 
 -10   2   6    11611.37    11302.21    153.19 o 
  -9   2   6      741.03      760.15     18.34 o 
  -8   2   6      743.74      712.43     26.45 o 
  -7   2   6       46.21       45.70      5.38 o 
  -6   2   6      539.44      476.67     23.33 o 
  -5   2   6     3762.55     4336.04     53.19 o 
  -4   2   6    15336.47    15184.04    124.04 o 
  -3   2   6     2750.00     2963.36     33.18 o 
  -2   2   6     9463.94     9968.36     87.18 o 
  -1   2   6     2031.69     2147.97     28.33 o 
   0   2   6    38540.80    37291.01    287.86 o 
   1   2   6      721.69      671.28     15.58 o 
   2   2   6     8175.26     8536.11     80.58 o 
   3   2   6      577.95      710.92     16.79 o 
   4   2   6     6155.53     6073.54     67.12 o 
   5   2   6      205.43      240.45     13.12 o 
   6   2   6    10281.25    10221.18    139.19 o 
   7   2   6      265.15      254.67     19.57 o 
   8   2   6     1637.44     1584.04     45.02 o 
   9   2   6        9.77        5.85      9.96 o 
  10   2   6       93.46       83.67     15.43 o 
  11   2   6     1298.05     1177.32     47.06 o 
  12   2   6      709.58      772.26     37.55 o 
  13   2   6        3.21        5.99     13.27 o 
  14   2   6      307.61      235.31     67.92 o 
 -20   3   6       26.13       26.99     38.83 o 
 -19   3   6       58.29       67.01     22.76 o 
 -18   3   6        2.39        7.94     16.67 o 
 -17   3   6       46.61       61.62     20.12 o 
 -16   3   6     1665.74     1583.04    103.54 o 
 -15   3   6      162.25      132.06     23.30 o 
 -14   3   6      163.73      174.43     26.33 o 
 -13   3   6       81.09       96.76     10.84 o 
 -12   3   6        0.29        4.68      7.37 o 
 -11   3   6      292.33      289.22     16.61 o 
 -10   3   6      435.38      457.81     14.59 o 
  -9   3   6      119.66      106.55      8.44 o 
  -8   3   6      236.17      187.40     11.21 o 
  -7   3   6        4.37       10.14      4.40 o 
  -6   3   6      985.28     1257.75     24.58 o 
  -5   3   6     4532.27     4753.42     46.18 o 
  -4   3   6     1209.06     1293.91     19.45 o 
  -3   3   6     1223.80     1378.77     20.54 o 
  -2   3   6      112.02      132.60      8.29 o 
  -1   3   6      603.50      674.93     16.51 o 
   0   3   6        0.09       -6.27      4.18 o 
   1   3   6      377.46      445.33     14.69 o 
   2   3   6      678.78      640.08     16.02 o 
   3   3   6     2291.04     2412.35     37.22 o 
   4   3   6       78.07       96.71     11.52 o 
   5   3   6     2003.78     1951.51     36.43 o 
   6   3   6        2.15      -11.38      7.59 o 
   7   3   6       96.34       97.33     14.52 o 
   8   3   6     1034.53      952.09     35.38 o 
   9   3   6       18.50       17.27     11.38 o 
  10   3   6      259.12      213.24     21.47 o 
  11   3   6        2.89       -9.20     10.64 o 
  12   3   6      152.60      127.31     20.68 o 
  13   3   6       49.54       76.80     21.57 o 
  14   3   6      109.00       80.08     20.10 o 
 -20   4   6      120.59       96.30     27.66 o 
 -19   4   6        2.13       -5.53     16.55 o 
 -18   4   6      500.61      518.71     43.47 o 
 -17   4   6       38.14       19.23     16.82 o 
 -16   4   6      359.58      329.05     44.21 o 
 -15   4   6      651.89      581.77     40.15 o 
 -14   4   6     1200.11     1170.91     51.19 o 
 -13   4   6      184.65      172.39     17.15 o 
 -12   4   6     2622.77     2609.89     71.15 o 
 -11   4   6      629.61      723.33     29.22 o 
 -10   4   6     1155.27     1182.96     24.14 o 
  -9   4   6      389.15      372.32     27.16 o 
  -8   4   6    12302.60    12596.57    130.32 o 
  -7   4   6     3344.38     3515.66     49.95 o 
  -6   4   6    12695.24    12662.43    119.64 o 
  -5   4   6      322.30      367.53     10.09 o 
  -4   4   6     4672.35     4610.88     55.82 o 
  -3   4   6     3611.98     3934.81     47.09 o 
  -2   4   6    17516.01    17367.29    162.00 o 
  -1   4   6     1146.95     1096.16     21.97 o 
   0   4   6      669.26      647.02     17.24 o 
   1   4   6        0.40       -3.26      5.73 o 
   2   4   6     2978.34     2797.92     51.02 o 
   3   4   6     1385.04     1364.21     38.06 o 
   4   4   6     8761.24     8600.98    133.82 o 
   5   4   6      431.51      405.50     21.48 o 
   6   4   6      543.96      515.08     24.84 o 
   7   4   6      250.69      242.70     19.79 o 
   8   4   6     1266.06     1297.68     41.68 o 
   9   4   6      826.81      808.48     34.28 o 
  10   4   6     1146.86     1151.06     42.07 o 
  11   4   6       26.11       29.68     13.65 o 
  12   4   6      436.15      448.32     57.36 o 
  13   4   6       16.41      -30.58     23.38 o 
  14   4   6      245.33      259.00     58.04 o 
 -20   5   6       25.19       32.52     20.81 o 
 -19   5   6        0.08      -17.40     14.59 o 
 -18   5   6       17.37       -2.60     24.55 o 
 -17   5   6       22.24       15.65     15.92 o 
 -16   5   6       17.01       13.84     15.36 o 
 -15   5   6        0.01       -0.88     12.08 o 
 -14   5   6      202.13      199.12     26.30 o 
 -13   5   6      242.12      262.24     20.70 o 
 -12   5   6     1239.95     1173.33     33.11 o 
 -11   5   6       58.15       63.68      8.19 o 
 -10   5   6      309.96      330.78     18.01 o 
  -9   5   6      690.98      707.21     18.80 o 
  -8   5   6      116.45      101.24     19.04 o 
  -7   5   6        1.22        1.84      7.74 o 
  -6   5   6      718.78      795.03     16.15 o 
  -5   5   6       62.49       55.95      7.60 o 
  -4   5   6      480.94      556.35     15.82 o 
  -3   5   6     5458.23     5720.90     64.43 o 
  -2   5   6      557.65      608.37     16.13 o 
  -1   5   6        5.00       39.67      9.47 o 
   0   5   6        2.25       -1.58      4.31 o 
   1   5   6      112.33      105.64      8.84 o 
   2   5   6     1465.58     1423.66     28.88 o 
   3   5   6      693.02      669.59     21.04 o 
   4   5   6     2470.02     2403.13     40.58 o 
   5   5   6     2049.13     1956.65    102.25 o 
   6   5   6     1098.21     1153.79     45.41 o 
   7   5   6     1023.28      946.59     34.67 o 
   8   5   6      395.46      439.94     25.63 o 
   9   5   6        0.01       -9.80     18.95 o 
  10   5   6      354.03      399.71     27.27 o 
  11   5   6       51.21       60.66     16.21 o 
  12   5   6        2.53      -14.14     23.19 o 
  13   5   6      117.36      141.11     34.52 o 
  14   5   6       11.43        5.30     13.49 o 
 -19   6   6       21.41       31.31     20.52 o 
 -18   6   6        4.05        1.31     23.45 o 
 -17   6   6        5.77       -4.67     14.29 o 
 -16   6   6     1030.84     1030.57     72.55 o 
 -15   6   6        6.52        4.57     13.60 o 
 -14   6   6     1098.93     1068.56     48.82 o 
 -13   6   6      813.73      798.90     30.75 o 
 -12   6   6      127.76      154.94     11.55 o 
 -11   6   6      148.16      144.65     10.86 o 
 -10   6   6      404.98      379.84     17.35 o 
  -9   6   6     2009.60     2042.79     38.76 o 
  -8   6   6     3166.98     3099.37     50.10 o 
  -7   6   6       87.89       86.27     11.17 o 
  -6   6   6      812.24      735.87     24.95 o 
  -5   6   6     2864.81     2968.96     40.18 o 
  -4   6   6     1719.57     1541.77     26.76 o 
  -3   6   6       37.26       28.20      5.55 o 
  -2   6   6     7287.16     7178.04     79.75 o 
  -1   6   6        1.15       -4.13      4.19 o 
   0   6   6     6957.09     6850.09    145.21 o 
   1   6   6      366.54      344.25     14.63 o 
   2   6   6     9004.80     9175.96    101.10 o 
   3   6   6       82.16       98.47     10.10 o 
   4   6   6     1840.73     1823.85     47.15 o 
   5   6   6        7.62       -2.75      7.66 o 
   6   6   6     6070.83     5976.02     98.02 o 
   7   6   6       81.27       56.04     13.21 o 
   8   6   6     1415.52     1328.40     43.28 o 
   9   6   6       16.27       27.30     12.83 o 
  10   6   6     1928.05     1987.21     57.25 o 
  11   6   6      142.11      143.72     38.41 o 
  12   6   6      428.55      417.03     31.06 o 
  13   6   6        9.08       -9.63     15.42 o 
  14   6   6       67.20       54.87     37.34 o 
 -19   7   6        0.61       13.06     17.85 o 
 -18   7   6       18.58       40.07     18.90 o 
 -17   7   6        7.30      -15.23     12.36 o 
 -16   7   6       22.61       24.32     18.00 o 
 -15   7   6       16.64        1.35     13.78 o 
 -14   7   6       44.64       57.08     17.66 o 
 -13   7   6      873.37      860.27     51.16 o 
 -12   7   6      353.66      367.22     23.58 o 
 -11   7   6     1199.87     1192.62     31.36 o 
 -10   7   6      458.58      478.73     24.88 o 
  -9   7   6      465.93      459.66     18.68 o 
  -8   7   6      181.39      178.74     19.00 o 
  -7   7   6      530.43      532.11     25.19 o 
  -6   7   6      302.08      304.51     14.73 o 
  -5   7   6      347.88      402.91     19.67 o 
  -4   7   6       39.72       58.54      6.84 o 
  -3   7   6      789.26      749.89     20.18 o 
  -2   7   6      640.55      569.62     17.21 o 
  -1   7   6     1523.20     1458.44     30.67 o 
   0   7   6      220.45      213.18     16.03 o 
   1   7   6     1413.90     1488.84     30.73 o 
   2   7   6     1867.37     1870.52     35.55 o 
   3   7   6     1097.96     1086.45     27.10 o 
   4   7   6       10.30        7.57      6.48 o 
   5   7   6     1394.49     1401.62     40.66 o 
   6   7   6       24.42       60.22     13.11 o 
   7   7   6      263.90      264.44     21.60 o 
   8   7   6      527.11      570.40     40.06 o 
   9   7   6      473.50      426.32     40.10 o 
  10   7   6       86.84       96.98     17.80 o 
  11   7   6       68.17       49.20     16.67 o 
  12   7   6       36.83       39.96     16.69 o 
  13   7   6       18.43       24.41     20.86 o 
 -18   8   6      106.19      101.24     25.15 o 
 -17   8   6       39.04       23.76     38.77 o 
 -16   8   6      133.82      135.12     50.59 o 
 -15   8   6       16.21       11.65     25.78 o 
 -14   8   6     2062.95     2111.53     69.54 o 
 -13   8   6      148.41      127.28     12.94 o 
 -12   8   6      614.41      631.16     24.52 o 
 -11   8   6      474.90      468.90     20.77 o 
 -10   8   6      100.23      106.38     12.20 o 
  -9   8   6        0.74        2.50      6.96 o 
  -8   8   6     3350.17     3516.86     57.16 o 
  -7   8   6      968.69     1028.97     32.51 o 
  -6   8   6     4873.83     4608.76     81.42 o 
  -5   8   6      593.28      520.29     18.72 o 
  -4   8   6      492.04      452.72     15.65 o 
  -3   8   6     1064.87     1077.87     24.66 o 
  -2   8   6     4799.97     4571.53     66.04 o 
  -1   8   6     1438.55     1474.12     35.16 o 
   0   8   6     8918.72     8613.57    117.54 o 
   1   8   6       51.53       41.51      8.05 o 
   2   8   6     1818.87     1730.80     37.38 o 
   3   8   6      123.65      135.84     11.79 o 
   4   8   6     5629.42     5645.06     89.78 o 
   5   8   6      136.21      117.97     15.87 o 
   6   8   6      154.53      121.13     17.10 o 
   7   8   6      139.38      178.14     19.42 o 
   8   8   6     1676.71     1809.03     52.63 o 
   9   8   6       67.45       77.65     23.03 o 
  10   8   6     1533.54     1561.96     69.73 o 
  11   8   6        6.55       -5.95     12.45 o 
  12   8   6      288.66      295.76     28.12 o 
  13   8   6       16.36       19.06     16.31 o 
 -18   9   6        1.12      -33.91     22.61 o 
 -17   9   6        2.63       18.85     27.01 o 
 -16   9   6       11.01       -2.27     23.45 o 
 -15   9   6       27.91       21.98     16.27 o 
 -14   9   6      408.42      394.01     45.73 o 
 -13   9   6     1250.68     1367.85     49.93 o 
 -12   9   6        0.29       13.10      8.73 o 
 -11   9   6       77.34      104.88     12.90 o 
 -10   9   6     1097.57     1113.69     31.44 o 
  -9   9   6      106.47      114.70     17.80 o 
  -8   9   6       83.18       92.47     11.98 o 
  -7   9   6       35.35       38.88     13.18 o 
  -6   9   6     1121.25     1177.56     45.34 o 
  -5   9   6       77.43       70.51      8.66 o 
  -4   9   6      286.62      277.75     13.80 o 
  -3   9   6      208.72      202.59     12.19 o 
  -2   9   6      472.84      480.56     17.50 o 
  -1   9   6      797.73      833.55     23.37 o 
   0   9   6        0.18        8.72      6.42 o 
   1   9   6      390.40      346.01     16.90 o 
   2   9   6       14.91        3.79      9.06 o 
   3   9   6      181.71      146.92     13.30 o 
   4   9   6       57.67       75.55     11.84 o 
   5   9   6      249.27      300.51     42.30 o 
   6   9   6       14.72       40.69     12.98 o 
   7   9   6      252.42      236.77     21.53 o 
   8   9   6      181.00      138.19     19.29 o 
   9   9   6        8.62       27.39     14.20 o 
  10   9   6      121.52      124.07     20.16 o 
  11   9   6       41.55       49.00     27.85 o 
  12   9   6      132.93      124.82     21.59 o 
 -17  10   6       16.60       46.70     27.92 o 
 -16  10   6      130.51      148.46     36.66 o 
 -15  10   6      126.50      118.93     35.04 o 
 -14  10   6      173.32      194.06     38.86 o 
 -13  10   6       72.16       80.38     16.09 o 
 -12  10   6      436.93      505.66     24.04 o 
 -11  10   6       78.17       92.66     15.32 o 
 -10  10   6      674.84      735.99     31.45 o 
  -9  10   6      351.20      406.51     24.99 o 
  -8  10   6      322.40      283.81     39.74 o 
  -7  10   6      123.49      176.63     32.81 o 
  -6  10   6     1752.34     1698.23     61.24 o 
  -5  10   6     1590.92     1582.41     33.24 o 
  -4  10   6     3284.01     3066.19     48.66 o 
  -3  10   6       18.41       20.65      7.20 o 
  -2  10   6      961.26      903.30     24.74 o 
  -1  10   6       11.40        0.56      5.89 o 
   0  10   6     4648.30     4596.98     65.33 o 
   1  10   6      490.95      453.27     28.42 o 
   2  10   6     4871.87     4654.75     77.99 o 
   3  10   6     1021.55     1042.17     29.15 o 
   4  10   6      701.66      718.00     25.07 o 
   5  10   6        4.55       18.92     11.34 o 
   6  10   6     1756.84     1823.45     51.54 o 
   7  10   6       13.01       16.98     11.17 o 
   8  10   6      944.39      948.68     39.81 o 
   9  10   6       25.51       30.85     15.09 o 
  10  10   6      411.28      435.54     31.28 o 
  11  10   6        0.17       -1.05     14.79 o 
  12  10   6      542.56      611.59     80.32 o 
 -17  11   6       62.80       90.30     34.72 o 
 -14  11   6       50.77       81.94     21.12 o 
 -13  11   6       68.11       75.26     16.33 o 
 -12  11   6       22.12       19.93     12.53 o 
 -11  11   6        0.11        2.94     10.14 o 
 -10  11   6      329.45      333.72     23.78 o 
  -9  11   6      166.73      188.46     19.87 o 
  -8  11   6     1011.19      919.22     36.32 o 
  -7  11   6        1.66        0.08      9.41 o 
  -6  11   6      539.89      527.75     27.50 o 
  -5  11   6      126.55      122.56     16.49 o 
  -4  11   6      578.15      613.44     21.31 o 
  -3  11   6      494.24      452.05     18.73 o 
  -2  11   6       19.01       21.95      7.59 o 
  -1  11   6        0.37       -7.57      6.02 o 
   0  11   6      502.48      509.84     20.94 o 
   1  11   6       15.42       11.97      8.46 o 
   2  11   6       71.03       71.63     10.87 o 
   3  11   6        1.01        6.39      7.95 o 
   4  11   6       95.40      108.94     12.73 o 
   5  11   6        7.86        4.11     10.42 o 
   6  11   6       94.06       93.71     16.55 o 
   7  11   6      478.85      489.88     30.11 o 
   8  11   6      106.15      146.65     35.88 o 
   9  11   6       82.71       93.95     21.63 o 
  10  11   6      182.65      177.61     43.14 o 
  11  11   6        0.44       23.59     15.14 o 
 -14  12   6       14.90       17.36     18.40 o 
 -13  12   6       40.54       40.58     14.42 o 
 -12  12   6     1063.36     1077.86     41.82 o 
 -11  12   6       20.60       31.40     13.34 o 
 -10  12   6      671.65      701.51     34.83 o 
  -9  12   6       60.15       62.04     15.14 o 
  -8  12   6      756.16      732.19     34.06 o 
  -7  12   6       55.84       44.49     13.35 o 
  -6  12   6      918.65      889.98     60.50 o 
  -5  12   6      328.63      364.86     24.81 o 
  -4  12   6      550.87      541.74     21.60 o 
  -3  12   6        0.57       -1.51      6.34 o 
  -2  12   6     1620.61     1501.84     35.10 o 
  -1  12   6      549.28      489.91     27.61 o 
   0  12   6      566.59      606.29     24.44 o 
   1  12   6        0.08       -1.76      7.70 o 
   2  12   6      983.44      979.03     29.85 o 
   3  12   6       38.00       35.54      9.88 o 
   4  12   6     1312.12     1327.19     47.87 o 
   5  12   6        1.20       -6.73     18.72 o 
   6  12   6      853.92      876.44     37.19 o 
   7  12   6      166.17      152.37     37.67 o 
   8  12   6      476.70      450.08     31.01 o 
   9  12   6        0.40       21.27     13.89 o 
  10  12   6      412.71      399.37     31.62 o 
 -14  13   6       47.61       63.15     21.38 o 
 -13  13   6        1.69       12.96     13.33 o 
 -12  13   6       63.90       70.84     16.93 o 
 -11  13   6        0.01       -6.79     11.30 o 
 -10  13   6      242.46      185.06     22.59 o 
  -9  13   6      422.81      473.60     58.65 o 
  -8  13   6       29.45       31.59     14.35 o 
  -7  13   6      169.17      198.37     34.14 o 
  -6  13   6       20.57       23.18     12.45 o 
  -5  13   6      186.49      203.21     21.11 o 
  -4  13   6      386.98      335.73     49.23 o 
  -3  13   6      238.47      238.22     16.39 o 
  -2  13   6        8.34       17.26      9.99 o 
  -1  13   6     1454.42     1414.26     35.46 o 
   0  13   6      110.27      114.38     13.37 o 
   1  13   6     1019.17      931.52     29.42 o 
   2  13   6      564.63      529.79     23.54 o 
   3  13   6      118.69      111.69     27.17 o 
   4  13   6       52.42       50.11     11.94 o 
   5  13   6      156.58      169.67     22.64 o 
   6  13   6       25.10       35.21     14.12 o 
   7  13   6       54.51       84.12     18.59 o 
   8  13   6       23.17       25.65     15.45 o 
   9  13   6        2.75       21.62     22.87 o 
 -14  14   6      242.32      237.46     34.65 o 
 -13  14   6       18.69       19.37     15.19 o 
 -12  14   6      626.84      581.76     44.92 o 
 -11  14   6       74.98       79.28     18.59 o 
 -10  14   6     1913.72     1858.66     92.17 o 
  -9  14   6       22.52       28.24     26.30 o 
  -8  14   6      425.48      503.30     69.60 o 
  -7  14   6       33.96       25.96     14.12 o 
  -6  14   6      788.98      805.00     37.11 o 
  -5  14   6        2.63       -2.29     10.16 o 
  -4  14   6     3053.56     3056.14     73.15 o 
  -3  14   6      158.27      135.36     24.41 o 
  -2  14   6      295.62      308.27     18.91 o 
  -1  14   6       20.10        2.61      8.24 o 
   0  14   6      333.31      338.94     20.02 o 
   1  14   6        2.65       12.74      9.40 o 
   2  14   6      537.53      467.76     22.85 o 
   3  14   6        2.81       -9.01      8.66 o 
   4  14   6      433.71      451.03     25.15 o 
   5  14   6      140.35      180.27     21.89 o 
   6  14   6      420.86      471.71     31.11 o 
   7  14   6        0.08       10.84     14.13 o 
   8  14   6      373.58      422.80     31.51 o 
 -13  15   6       16.84       18.29     15.54 o 
 -12  15   6        1.15       28.28     15.62 o 
 -11  15   6        0.56        7.81     14.21 o 
 -10  15   6       36.88       51.78     16.82 o 
  -9  15   6        5.61        3.58     19.89 o 
  -8  15   6       52.93       70.84     17.32 o 
  -7  15   6        0.17       12.06     22.38 o 
  -6  15   6      227.92      191.26     22.83 o 
  -5  15   6        3.45       -6.63     11.64 o 
  -4  15   6        0.36        5.34     12.42 o 
  -3  15   6       19.35        7.91     12.71 o 
  -2  15   6      138.36      148.57     15.94 o 
  -1  15   6       10.66        9.84      9.38 o 
   0  15   6      660.54      585.82     27.85 o 
   1  15   6       50.84       63.34     12.33 o 
   2  15   6      186.62      173.44     17.16 o 
   3  15   6        0.37       -4.49      9.50 o 
   4  15   6       27.27       44.60     15.57 o 
   5  15   6       45.41       47.58     15.27 o 
   6  15   6       32.79       26.64     15.06 o 
   7  15   6        0.03        9.04     17.00 o 
 -12  16   6      539.52      483.02     36.69 o 
 -11  16   6       16.88       -0.66     13.56 o 
 -10  16   6      290.42      312.28     29.27 o 
  -9  16   6       68.42       66.55     18.69 o 
  -8  16   6      347.49      335.64     29.90 o 
  -7  16   6      100.73      127.68     20.82 o 
  -6  16   6      466.96      529.08     33.82 o 
  -5  16   6      472.99      431.55     31.43 o 
  -4  16   6      532.07      517.03     32.94 o 
  -3  16   6       26.85        9.95     13.78 o 
  -2  16   6      717.37      686.71     28.65 o 
  -1  16   6       20.23       19.67     10.49 o 
   0  16   6       46.92       51.59     12.72 o 
   1  16   6       82.37       96.41     14.68 o 
   2  16   6      547.00      550.19     26.12 o 
   3  16   6      380.17      418.65     24.46 o 
   4  16   6      394.88      390.83     28.72 o 
   5  16   6      133.29      103.42     22.70 o 
   6  16   6       96.94       81.51     32.61 o 
 -10  17   6       28.64       10.67     14.86 o 
  -9  17   6       27.62       23.17     14.72 o 
  -8  17   6      193.81      212.28     26.40 o 
  -7  17   6        7.05      -17.93     12.50 o 
  -6  17   6      160.49      164.93     23.98 o 
  -5  17   6      214.21      183.16     24.46 o 
  -4  17   6       32.11       12.17     26.20 o 
  -3  17   6       48.24       51.86     16.72 o 
  -2  17   6       61.08       58.30     18.45 o 
  -1  17   6       11.93        8.08     10.85 o 
   0  17   6        4.44        6.22     10.97 o 
   1  17   6       45.05       21.29     20.86 o 
   2  17   6       54.65       31.37     15.60 o 
   3  17   6        2.55       -9.25     10.03 o 
   4  17   6       15.27       -0.20     13.11 o 
  -7  18   6       11.78       -0.53     20.27 o 
  -6  18   6      257.81      295.50     46.51 o 
  -5  18   6      236.88      262.97     34.65 o 
  -4  18   6      739.16      744.94     73.26 o 
  -3  18   6       84.88       71.27     18.91 o 
  -2  18   6      223.19      169.09     24.45 o 
  -1  18   6       19.89       11.55     11.79 o 
   0  18   6      281.10      321.78     24.26 o 
   1  18   6        0.03       -1.43     12.14 o 
   2  18   6      150.49      143.91     18.56 o 
 -20   1   7      135.17       63.41     21.94 o 
 -19   1   7       17.41       13.23     16.19 o 
 -18   1   7      869.93      929.55     89.81 o 
 -17   1   7        5.05       28.47     17.06 o 
 -16   1   7      148.15      181.50     27.17 o 
 -15   1   7       86.29       85.42     20.60 o 
 -14   1   7      294.52      293.54     29.78 o 
 -13   1   7        9.57        4.79      7.03 o 
 -12   1   7     6261.22     6327.22    102.75 o 
 -11   1   7      209.68      190.37     16.34 o 
 -10   1   7     7659.70     7492.98    117.86 o 
  -9   1   7     1807.37     2040.82     49.17 o 
  -8   1   7     6235.09     6341.73    100.99 o 
  -7   1   7      607.45      667.61     20.69 o 
  -6   1   7     5220.91     5326.70     86.27 o 
  -5   1   7      872.21      790.56     20.27 o 
  -4   1   7     4555.53     4521.74     52.65 o 
  -3   1   7      621.90      685.79     16.34 o 
  -2   1   7     1990.30     1941.46     26.98 o 
  -1   1   7      652.36      607.50     14.69 o 
   0   1   7    10083.34    10180.95     92.83 o 
   1   1   7      904.71     1029.19     26.59 o 
   2   1   7     6047.46     6070.09     63.41 o 
   3   1   7       16.29       12.97      5.12 o 
   4   1   7     1618.84     1545.84     26.92 o 
   5   1   7       15.77       15.89      8.56 o 
   6   1   7     3393.25     3329.13     66.14 o 
   7   1   7       46.27       64.90     13.63 o 
   8   1   7     2754.50     2665.25     71.22 o 
   9   1   7       14.14       -1.75     10.82 o 
  10   1   7      476.02      438.81     28.28 o 
  11   1   7      351.17      352.78     31.93 o 
  12   1   7      125.81      162.43     22.11 o 
  13   1   7       37.73        8.51     13.46 o 
  14   1   7      454.38      495.07     62.99 o 
 -20   2   7       39.30       19.88     19.45 o 
 -19   2   7        0.30        5.33     15.82 o 
 -18   2   7      167.95      212.16     79.06 o 
 -17   2   7      118.92       62.15     20.15 o 
 -16   2   7      137.18      183.01     33.49 o 
 -15   2   7       18.61        8.57     19.63 o 
 -14   2   7       83.43       63.75     13.08 o 
 -13   2   7        7.53       21.12     11.07 o 
 -12   2   7       32.23       20.26      9.05 o 
 -11   2   7      388.04      386.81     23.32 o 
 -10   2   7     2569.13     2701.49     58.79 o 
  -9   2   7      191.56      182.93     26.14 o 
  -8   2   7     1289.02     1285.35     24.32 o 
  -7   2   7       57.57       43.09     11.35 o 
  -6   2   7      629.00      666.78     16.83 o 
  -5   2   7        0.69       12.79      4.18 o 
  -4   2   7     3094.36     3185.05     35.61 o 
  -3   2   7        7.34        9.10      3.70 o 
  -2   2   7      219.42      240.48     15.86 o 
  -1   2   7       23.67       29.91      5.10 o 
   0   2   7        8.60        0.18      6.13 o 
   1   2   7       24.51       21.15      6.84 o 
   2   2   7      316.86      315.16     12.36 o 
   3   2   7      781.61      750.31     18.51 o 
   4   2   7       55.87       66.80      7.52 o 
   5   2   7      110.76      106.09     17.49 o 
   6   2   7     1973.25     2011.74    105.74 o 
   7   2   7      913.43      847.61     37.50 o 
   8   2   7       14.43      -13.18      9.55 o 
   9   2   7       29.99       42.35     12.52 o 
  10   2   7       29.91        9.21     12.62 o 
  11   2   7       38.52       37.49     14.93 o 
  12   2   7       74.10       46.33     17.21 o 
  13   2   7        6.11       10.04     14.79 o 
 -20   3   7      487.59      473.43     45.40 o 
 -19   3   7        1.38        4.95     20.66 o 
 -18   3   7      129.66      152.35     27.63 o 
 -17   3   7        6.97        2.46     19.46 o 
 -16   3   7      747.79      699.70     74.91 o 
 -15   3   7       44.69       19.42     20.60 o 
 -14   3   7     2122.12     2170.31     51.94 o 
 -13   3   7      671.38      687.33     26.07 o 
 -12   3   7     1795.49     1795.12     57.14 o 
 -11   3   7        0.99        6.92      7.19 o 
 -10   3   7     4494.94     4517.32     82.65 o 
  -9   3   7     1042.94     1086.73     24.40 o 
  -8   3   7     4936.99     5055.90     63.52 o 
  -7   3   7      183.85      213.86     25.25 o 
  -6   3   7    10046.57     9889.96    105.99 o 
  -5   3   7      138.64      176.95      6.74 o 
  -4   3   7     1699.76     1652.93     23.35 o 
  -3   3   7      571.79      656.57     14.51 o 
  -2   3   7     5226.47     5059.04     63.05 o 
  -1   3   7       18.25        9.83      4.20 o 
   0   3   7     2131.02     2083.45     32.19 o 
   1   3   7      346.78      445.03     14.00 o 
   2   3   7     6393.68     6304.01     66.37 o 
   3   3   7      348.35      343.99     13.38 o 
   4   3   7     5579.17     5677.74     62.90 o 
   5   3   7     1062.81     1088.08     68.92 o 
   6   3   7     2479.23     2381.73     58.07 o 
   7   3   7        2.27       -4.70      8.76 o 
   8   3   7     4283.71     4103.01     80.77 o 
   9   3   7       70.01      106.23     27.01 o 
  10   3   7      823.51      818.76     36.67 o 
  11   3   7      160.72      162.30     21.62 o 
  12   3   7      350.01      368.73     29.34 o 
  13   3   7       47.87       19.77     34.72 o 
 -20   4   7        0.24        6.42     18.91 o 
 -19   4   7       11.85       -2.69     15.41 o 
 -18   4   7        0.50       -8.47     17.46 o 
 -17   4   7        2.96      -17.68     13.20 o 
 -16   4   7      209.08      220.34     30.11 o 
 -15   4   7       32.12       52.18     17.86 o 
 -14   4   7      217.82      206.97     19.12 o 
 -13   4   7      735.59      774.93     45.02 o 
 -12   4   7       81.29      103.49     13.00 o 
 -11   4   7      149.92      141.86     15.31 o 
 -10   4   7       66.46       45.06     11.87 o 
  -9   4   7      142.00      139.56     10.65 o 
  -8   4   7     1053.79     1095.06     25.33 o 
  -7   4   7     1031.20     1092.28     35.73 o 
  -6   4   7       36.70       56.96     12.69 o 
  -5   4   7     1834.53     1838.94     24.92 o 
  -4   4   7       11.54       11.44      4.12 o 
  -3   4   7     1748.34     1776.22     28.57 o 
  -2   4   7      130.22      120.93      8.38 o 
  -1   4   7      260.77      307.46     12.52 o 
   0   4   7      275.78      281.47     13.21 o 
   1   4   7      132.48      147.55     10.34 o 
   2   4   7      560.11      558.83     16.51 o 
   3   4   7      753.07      823.43     20.14 o 
   4   4   7     2362.31     2423.37     36.76 o 
   5   4   7       47.07       52.67     11.31 o 
   6   4   7      450.37      378.22     23.29 o 
   7   4   7      404.92      475.49     26.30 o 
   8   4   7       49.35       45.93     13.99 o 
   9   4   7      169.24      146.86     36.76 o 
  10   4   7        8.39        7.43     11.80 o 
  11   4   7      155.35      144.62     20.95 o 
  12   4   7       99.38       81.06     18.49 o 
  13   4   7      136.33      114.71     20.90 o 
 -20   5   7      223.44      223.16     42.07 o 
 -19   5   7        0.11        7.67     15.81 o 
 -18   5   7      434.21      495.03     43.16 o 
 -17   5   7       10.95       13.07     20.70 o 
 -16   5   7      599.46      616.46     43.70 o 
 -15   5   7        2.71       15.19     14.84 o 
 -14   5   7      922.75      900.69     34.15 o 
 -13   5   7     1681.85     1722.21     59.96 o 
 -12   5   7      280.49      307.63     19.41 o 
 -11   5   7      182.79      190.40     15.73 o 
 -10   5   7     1457.75     1496.37     37.49 o 
  -9   5   7     1174.89     1273.38     29.28 o 
  -8   5   7     5615.14     5641.16     73.08 o 
  -7   5   7       64.65      107.85     11.22 o 
  -6   5   7     1286.69     1286.69     32.53 o 
  -5   5   7      409.22      444.93     12.68 o 
  -4   5   7     6833.64     6766.54     74.17 o 
  -3   5   7      260.73      216.85     12.36 o 
  -2   5   7      788.22      773.93     19.07 o 
  -1   5   7       17.98       34.39      6.12 o 
   0   5   7     3637.65     3486.24     49.33 o 
   1   5   7      504.10      535.10     18.08 o 
   2   5   7     5108.97     5045.52     65.94 o 
   3   5   7       22.15        9.91      6.34 o 
   4   5   7     2357.99     2340.34     41.86 o 
   5   5   7      263.89      245.52     18.96 o 
   6   5   7     2474.38     2332.82     55.51 o 
   7   5   7        0.87       -2.77     10.03 o 
   8   5   7      932.64      932.17     37.28 o 
   9   5   7       28.65       46.56     14.59 o 
  10   5   7     1591.29     1629.39     52.92 o 
  11   5   7        4.02        7.18     25.20 o 
  12   5   7       12.75        3.01     13.74 o 
  13   5   7       77.75       83.39     19.58 o 
 -19   6   7        3.30       -2.70     17.33 o 
 -18   6   7      110.98       90.69     24.32 o 
 -17   6   7      124.45       98.30     23.86 o 
 -16   6   7        1.60       -3.46     14.29 o 
 -15   6   7       76.47       74.19     19.57 o 
 -14   6   7       79.38       81.69     23.48 o 
 -13   6   7        0.01       -0.20      8.67 o 
 -12   6   7       32.36       20.33      9.38 o 
 -11   6   7      367.51      345.46     20.58 o 
 -10   6   7      162.34      160.19     11.91 o 
  -9   6   7       54.39       43.66      8.53 o 
  -8   6   7        8.04       10.11      6.93 o 
  -7   6   7      186.04      207.49     42.56 o 
  -6   6   7      219.37      205.52     14.67 o 
  -5   6   7      338.58      307.53     20.72 o 
  -4   6   7      820.35      847.90     19.69 o 
  -3   6   7      435.14      490.01     15.37 o 
  -2   6   7      158.98      133.23     11.39 o 
  -1   6   7       68.43       59.62      7.46 o 
   0   6   7        0.18        4.35      5.36 o 
   1   6   7        1.67       -1.70      5.18 o 
   2   6   7      495.75      471.57     18.07 o 
   3   6   7       98.93       80.28      9.94 o 
   4   6   7      133.40      129.47     11.76 o 
   5   6   7       58.92       43.77     12.66 o 
   6   6   7      549.22      497.05     26.63 o 
   7   6   7       65.74       60.68     14.24 o 
   8   6   7      489.13      492.12     28.99 o 
   9   6   7       94.68       72.94     16.40 o 
  10   6   7       24.19       15.43     14.05 o 
  11   6   7       78.96      101.34     20.24 o 
  12   6   7      103.49      157.01     26.49 o 
  13   6   7        0.02        3.05     16.82 o 
 -19   7   7        0.09        0.09     18.95 o 
 -18   7   7      107.29       72.50     22.77 o 
 -17   7   7       13.28       11.55     17.24 o 
 -16   7   7     1406.74     1392.92     84.47 o 
 -15   7   7       35.61       20.15     20.60 o 
 -14   7   7     1503.21     1546.72     53.81 o 
 -13   7   7      159.69      203.57     23.12 o 
 -12   7   7      367.84      392.30     22.27 o 
 -11   7   7       57.95       44.11      8.54 o 
 -10   7   7     1030.51     1091.18     30.42 o 
  -9   7   7     1443.98     1464.71     34.67 o 
  -8   7   7     3923.81     3838.76     70.63 o 
  -7   7   7      183.59      198.88     15.92 o 
  -6   7   7     1454.89     1472.56     38.58 o 
  -5   7   7        1.17        1.19      4.36 o 
  -4   7   7      143.24      120.33      8.86 o 
  -3   7   7     1202.05     1250.66     26.09 o 
  -2   7   7     2445.37     2243.68     45.83 o 
  -1   7   7        3.68       -1.79      5.22 o 
   0   7   7      941.55      918.43     33.59 o 
   1   7   7      398.57      364.65     18.72 o 
   2   7   7      340.47      400.56     17.55 o 
   3   7   7      470.72      487.21     19.44 o 
   4   7   7     2349.12     2284.17     43.16 o 
   5   7   7        6.01       27.08     11.43 o 
   6   7   7     1335.60     1390.70     56.16 o 
   7   7   7      121.44      153.78     18.85 o 
   8   7   7     1251.37     1126.13     41.77 o 
   9   7   7      160.17      140.82     22.35 o 
  10   7   7      536.13      598.17     63.03 o 
  11   7   7        0.04       20.89     15.52 o 
  12   7   7      450.79      508.29     34.53 o 
 -18   8   7       13.60        7.12     18.88 o 
 -17   8   7       79.17       45.70     21.90 o 
 -16   8   7      135.57      159.90     48.42 o 
 -15   8   7        5.79       -6.85     12.77 o 
 -14   8   7      355.78      367.83     29.85 o 
 -13   8   7        4.65       -8.14      9.18 o 
 -12   8   7      156.07      185.03     22.11 o 
 -11   8   7       69.57       56.94     10.54 o 
 -10   8   7       25.39       28.10      8.82 o 
  -9   8   7      220.79      225.50     22.45 o 
  -8   8   7      999.54     1011.87     40.16 o 
  -7   8   7      196.18      197.34     14.19 o 
  -6   8   7      311.42      269.46     18.69 o 
  -5   8   7      111.74      135.33     17.10 o 
  -4   8   7        0.48        6.72      6.88 o 
  -3   8   7      429.34      438.27     16.22 o 
  -2   8   7       50.22       73.62      8.77 o 
  -1   8   7      108.02      102.53     14.49 o 
   0   8   7      551.10      543.82     40.51 o 
   1   8   7      352.24      375.32     17.39 o 
   2   8   7        6.72        6.74      6.79 o 
   3   8   7      586.86      560.93     21.45 o 
   4   8   7       51.79       49.96     19.82 o 
   5   8   7      104.93      123.73     16.71 o 
   6   8   7       66.09       76.79     17.55 o 
   7   8   7       48.19       37.78     13.48 o 
   8   8   7       25.62       30.35     13.12 o 
   9   8   7       21.84       36.62     18.98 o 
  10   8   7      148.12      164.09     31.87 o 
  11   8   7       12.33       42.74     16.98 o 
  12   8   7        0.06       -9.70     14.44 o 
 -18   9   7      166.73      222.63     47.54 o 
 -17   9   7        1.55       14.19     26.69 o 
 -16   9   7      553.75      549.73     42.23 o 
 -15   9   7        3.65       -1.41     15.56 o 
 -14   9   7      745.30      826.60     41.34 o 
 -13   9   7        0.21       14.09     12.60 o 
 -12   9   7     1581.63     1575.67     39.46 o 
 -11   9   7       46.18       32.05     13.70 o 
 -10   9   7     1573.67     1611.34     39.34 o 
  -9   9   7       42.63       39.98     31.64 o 
  -8   9   7     1245.67     1282.65     40.06 o 
  -7   9   7        5.69        0.02      8.30 o 
  -6   9   7     6652.32     6852.95    140.37 o 
  -5   9   7      101.86       97.58     21.73 o 
  -4   9   7     1568.49     1440.69     30.36 o 
  -3   9   7       54.52       67.84     15.50 o 
  -2   9   7     1846.10     1784.69     42.06 o 
  -1   9   7      115.10      117.91     19.70 o 
   0   9   7     2608.52     2626.93     45.75 o 
   1   9   7      812.13      831.49     24.81 o 
   2   9   7     1620.78     1568.26     35.52 o 
   3   9   7       66.83       74.09     16.39 o 
   4   9   7      721.49      701.44     30.62 o 
   5   9   7       54.67       51.14     12.64 o 
   6   9   7     1223.47     1230.70     42.32 o 
   7   9   7        3.91       22.52     13.04 o 
   8   9   7      303.46      285.91     25.26 o 
   9   9   7       56.50       33.53     19.82 o 
  10   9   7      324.16      273.85     27.07 o 
  11   9   7       17.80       17.96     15.61 o 
 -17  10   7        0.59      -32.55     21.70 o 
 -16  10   7        2.14       39.06     30.31 o 
 -15  10   7      141.59      129.81     36.01 o 
 -14  10   7       80.82       94.64     16.65 o 
 -13  10   7      276.62      236.04     34.59 o 
 -12  10   7       49.26       57.21     13.77 o 
 -11  10   7      178.28      191.35     20.14 o 
 -10  10   7      530.52      514.88     28.55 o 
  -9  10   7       12.64       15.11     10.69 o 
  -8  10   7      355.16      340.16     38.51 o 
  -7  10   7      766.27      737.22     83.04 o 
  -6  10   7      124.16      121.89     15.97 o 
  -5  10   7        7.03        7.65      8.71 o 
  -4  10   7        2.99        5.15      6.23 o 
  -3  10   7      788.77      691.31     21.84 o 
  -2  10   7       51.60       44.64      8.81 o 
  -1  10   7      812.87      800.71     36.05 o 
   0  10   7      180.95      203.80     14.39 o 
   1  10   7      423.43      461.40     19.73 o 
   2  10   7       44.72       44.65      9.84 o 
   3  10   7     1008.86      986.14     29.28 o 
   4  10   7        1.91       -1.54      9.32 o 
   5  10   7      176.58      154.04     18.42 o 
   6  10   7        5.64       -4.00     15.19 o 
   7  10   7       48.72       66.68     17.94 o 
   8  10   7      186.94      193.17     23.06 o 
   9  10   7       88.26      102.42     19.99 o 
  10  10   7        0.05      -22.49     29.93 o 
  11  10   7       20.70       23.65     15.92 o 
 -14  11   7      202.77      245.04     37.12 o 
 -13  11   7       50.89       67.24     25.46 o 
 -12  11   7     1288.95     1234.70     45.52 o 
 -11  11   7       34.01       46.28     14.22 o 
 -10  11   7      370.83      417.17     26.95 o 
  -9  11   7      271.67      286.04     27.37 o 
  -8  11   7     1068.67     1174.01     41.20 o 
  -7  11   7      142.96      124.51     16.64 o 
  -6  11   7      335.74      348.33     23.62 o 
  -5  11   7       61.11       49.11     12.05 o 
  -4  11   7      469.91      406.48     24.62 o 
  -3  11   7       12.45       12.48      7.31 o 
  -2  11   7      280.04      289.89     16.24 o 
  -1  11   7      226.27      251.00     15.87 o 
   0  11   7      466.16      468.71     20.47 o 
   1  11   7       24.30       21.63      8.56 o 
   2  11   7      221.90      214.16     16.00 o 
   3  11   7      243.74      282.71     33.44 o 
   4  11   7      802.07      818.95     33.88 o 
   5  11   7       25.09       20.75     12.48 o 
   6  11   7      507.11      490.50     29.68 o 
   7  11   7      123.07      127.42     20.04 o 
   8  11   7       74.84       51.61     17.06 o 
   9  11   7        2.01      -15.18     12.73 o 
  10  11   7      362.95      370.15     46.25 o 
 -14  12   7      122.90      124.30     31.16 o 
 -13  12   7        2.31      -12.31     17.42 o 
 -12  12   7        0.00        3.47     12.60 o 
 -11  12   7       18.62       36.42     14.26 o 
 -10  12   7      214.10      234.13     22.93 o 
  -9  12   7      107.26       97.01     17.74 o 
  -8  12   7       37.99       26.90     12.26 o 
  -7  12   7       15.63        9.75     10.36 o 
  -6  12   7       75.56       61.70     14.48 o 
  -5  12   7        0.41        7.22      9.92 o 
  -4  12   7      745.72      748.48     33.68 o 
  -3  12   7      332.06      352.93     18.41 o 
  -2  12   7       35.56       14.37      8.09 o 
  -1  12   7      423.28      397.84     26.62 o 
   0  12   7       30.20       53.50     15.89 o 
   1  12   7      912.65      845.69     28.15 o 
   2  12   7        0.68       16.73     13.66 o 
   3  12   7      331.03      350.21     20.45 o 
   4  12   7       20.90       17.21     12.58 o 
   5  12   7      333.18      265.59     23.65 o 
   6  12   7       52.57       61.59     16.24 o 
   7  12   7        0.04       -7.86     12.15 o 
   8  12   7       14.59       30.11     15.87 o 
   9  12   7        4.35       16.89     14.06 o 
 -14  13   7      224.05      158.96     35.11 o 
 -13  13   7        0.48        2.28     12.86 o 
 -12  13   7      859.55      847.63     40.79 o 
 -11  13   7       96.51       83.59     18.14 o 
 -10  13   7     1304.84     1364.80     49.49 o 
  -9  13   7       44.27       25.00     13.22 o 
  -8  13   7      335.79      329.82     25.88 o 
  -7  13   7        7.37        0.97     10.97 o 
  -6  13   7     2387.80     2397.84     63.56 o 
  -5  13   7      241.33      273.05     23.92 o 
  -4  13   7     2842.00     2795.83     68.41 o 
  -3  13   7       30.34       39.13     10.36 o 
  -2  13   7     1379.73     1367.61     35.18 o 
  -1  13   7       25.89       30.71      9.85 o 
   0  13   7     1122.67     1075.89     31.88 o 
   1  13   7       20.59       24.56      9.94 o 
   2  13   7      574.76      555.70     24.26 o 
   3  13   7      317.86      321.48     20.66 o 
   4  13   7      896.01      881.54    142.24 o 
   5  13   7      253.69      282.62     41.46 o 
   6  13   7      628.43      616.25     33.94 o 
   7  13   7       76.61       70.83     19.46 o 
   8  13   7      294.95      284.13     27.80 o 
 -14  14   7       49.72       57.45     27.85 o 
 -13  14   7        0.04        6.88     14.52 o 
 -12  14   7       16.81       26.20     15.35 o 
 -11  14   7      250.06      236.24     32.00 o 
 -10  14   7       31.89       45.55     17.26 o 
  -9  14   7       12.56        4.14     12.78 o 
  -8  14   7      163.94      140.93     24.71 o 
  -7  14   7       46.87       42.84     14.66 o 
  -6  14   7       34.69       28.87     13.85 o 
  -5  14   7      465.29      524.26     31.93 o 
  -4  14   7        7.12        4.20     12.24 o 
  -3  14   7       11.08        7.05     12.74 o 
  -2  14   7       13.95        5.50      8.57 o 
  -1  14   7       13.85        8.25      9.14 o 
   0  14   7       17.54       18.21     10.08 o 
   1  14   7      137.39      156.42     18.61 o 
   2  14   7        2.86        1.61      9.37 o 
   3  14   7      173.45      155.42     16.67 o 
   4  14   7       70.64      108.66     19.14 o 
   5  14   7        9.88       29.80     15.08 o 
   6  14   7        0.05        9.73     14.03 o 
   7  14   7       21.79       24.15     15.51 o 
 -13  15   7       96.42       79.50     21.60 o 
 -12  15   7      214.47      176.84     25.39 o 
 -11  15   7       20.09       -1.47     13.67 o 
 -10  15   7      261.27      303.04     34.52 o 
  -9  15   7       12.10       16.94     13.43 o 
  -8  15   7      284.02      295.49     42.88 o 
  -7  15   7       46.13       36.09     15.32 o 
  -6  15   7      211.86      207.20     23.50 o 
  -5  15   7        9.48        7.99     13.73 o 
  -4  15   7     1362.80     1256.84     49.29 o 
  -3  15   7        2.94       13.64     13.33 o 
  -2  15   7     1310.50     1282.03     48.34 o 
  -1  15   7       78.15       95.25     14.45 o 
   0  15   7      214.56      244.44     19.10 o 
   1  15   7       30.95       33.83     13.42 o 
   2  15   7      918.10      949.78     33.36 o 
   3  15   7      118.35      134.42     16.86 o 
   4  15   7      545.78      567.40     68.73 o 
   5  15   7        2.08      -16.00     12.20 o 
   6  15   7      151.02      160.25     23.16 o 
 -11  16   7        0.53      -19.28     12.85 o 
 -10  16   7      157.01      126.18     21.65 o 
  -9  16   7       36.00        9.77     20.82 o 
  -8  16   7       23.17       28.03     15.51 o 
  -7  16   7        3.26       10.27     14.01 o 
  -6  16   7      231.21      195.52     24.77 o 
  -5  16   7       15.41       11.90     13.67 o 
  -4  16   7        0.03        2.12     13.62 o 
  -3  16   7       39.12       51.76     37.25 o 
  -2  16   7       18.10       25.37     15.34 o 
  -1  16   7       36.40       55.41     13.61 o 
   0  16   7        7.49       -8.36      9.41 o 
   1  16   7       30.99       36.54     12.44 o 
   2  16   7       45.41       25.58     11.78 o 
   3  16   7       68.25       75.22     23.05 o 
   4  16   7      101.98       84.94     18.64 o 
   5  16   7       95.41       93.27     26.04 o 
  -9  17   7        4.37      -11.60     11.80 o 
  -8  17   7      193.46      177.20     25.41 o 
  -7  17   7      125.23      127.29     22.18 o 
  -6  17   7      157.10      167.82     23.95 o 
  -5  17   7       66.08       81.73     20.36 o 
  -4  17   7     1414.64     1307.64     65.23 o 
  -3  17   7      122.94       90.82     21.67 o 
  -2  17   7      946.84      979.45     56.42 o 
  -1  17   7       50.13       54.58     25.88 o 
   0  17   7      441.50      481.26     26.40 o 
   1  17   7        0.00      -16.30     11.26 o 
   2  17   7      187.71      161.59     18.36 o 
  -6  18   7        3.96      -11.64     11.44 o 
  -5  18   7       12.67        4.65     14.90 o 
  -4  18   7        4.69       19.71     24.10 o 
  -3  18   7       38.58        5.24     18.43 o 
  -2  18   7       32.41       21.76     15.24 o 
  -1  18   7       75.21       96.52     21.31 o 
 -20   0   8       99.79       85.31     34.98 o 
 -19   0   8        3.27       -5.70     23.64 o 
 -18   0   8     1545.57     1580.30     99.17 o 
 -17   0   8       31.62       97.61     35.88 o 
 -16   0   8      223.02      183.18     37.76 o 
 -15   0   8       20.88        6.67     17.68 o 
 -14   0   8     6000.52     5580.71    271.53 o 
 -13   0   8     1085.79     1103.24     54.93 o 
 -12   0   8     5852.35     5612.95    138.36 o 
 -11   0   8       44.88       50.78     17.10 o 
 -10   0   8     5148.35     4964.11    126.37 o 
  -9   0   8      521.97      590.55     38.80 o 
  -8   0   8     3567.56     3437.31     97.81 o 
  -7   0   8      300.83      239.08     25.59 o 
  -6   0   8     1083.05     1016.14     54.51 o 
  -5   0   8     1976.89     2137.01     38.59 o 
  -4   0   8     4021.70     4300.17     65.35 o 
  -3   0   8     2727.97     2664.26     48.39 o 
  -2   0   8     7285.43     7504.71    103.53 o 
  -1   0   8      963.07      939.63     28.57 o 
   0   0   8     4647.61     4521.15     73.17 o 
   1   0   8      229.77      187.53     14.17 o 
   2   0   8     2543.59     2667.31     53.59 o 
   3   0   8        4.84        5.93      9.23 o 
   4   0   8     4378.50     4369.35    107.59 o 
   5   0   8     1205.79     1161.21     51.82 o 
   6   0   8      491.80      472.27     35.24 o 
   7   0   8      173.97      165.43     25.59 o 
   8   0   8     2875.77     2857.91     94.05 o 
   9   0   8     1081.64     1068.13     58.75 o 
  10   0   8      391.05      368.57     39.77 o 
  11   0   8       57.13       26.36     19.17 o 
  12   0   8      363.07      529.72     48.65 o 
  13   0   8        0.41      -28.18     18.78 o 
 -20   1   8       26.39       23.69     25.36 o 
 -19   1   8        1.56       17.87     16.92 o 
 -18   1   8       32.31       31.63     41.26 o 
 -17   1   8       17.30      -10.55     14.17 o 
 -16   1   8       98.64       97.79     21.59 o 
 -15   1   8        7.33        7.26     13.53 o 
 -14   1   8       32.70       17.80     10.95 o 
 -13   1   8      420.51      402.30     25.10 o 
 -12   1   8       19.87        8.37     11.27 o 
 -11   1   8      591.53      660.53     29.43 o 
 -10   1   8      921.18      979.47     79.80 o 
  -9   1   8     1062.10     1032.29     35.73 o 
  -8   1   8      239.11      188.92     17.06 o 
  -7   1   8      603.35      606.97     48.39 o 
  -6   1   8      111.07      135.41      8.85 o 
  -5   1   8        0.89        2.23      4.78 o 
  -4   1   8      935.56      954.43     17.66 o 
  -3   1   8     4259.18     4253.05     51.18 o 
  -2   1   8      393.62      389.47     12.61 o 
  -1   1   8      160.94      123.62      8.33 o 
   0   1   8     1136.03     1101.47     22.12 o 
   1   1   8      498.12      490.08     15.16 o 
   2   1   8      310.22      333.32     13.43 o 
   3   1   8      236.88      239.15     12.06 o 
   4   1   8      229.99      242.20     18.14 o 
   5   1   8      849.63      821.12     30.82 o 
   6   1   8      171.12      138.22     18.01 o 
   7   1   8      521.43      516.17     38.25 o 
   8   1   8      207.66      196.60     20.99 o 
   9   1   8       43.42       26.25     37.89 o 
  10   1   8       40.25       32.57     13.62 o 
  11   1   8        7.47        9.08     12.64 o 
  12   1   8       66.94       83.43     19.30 o 
  13   1   8       14.09       12.89     15.83 o 
 -20   2   8      137.18      113.63     31.25 o 
 -19   2   8        3.84       -7.94     15.48 o 
 -18   2   8      118.76      140.58     42.14 o 
 -17   2   8       80.66       69.57     22.54 o 
 -16   2   8     1821.58     1866.16     70.51 o 
 -15   2   8      499.64      513.32     43.27 o 
 -14   2   8     1390.31     1302.10     37.51 o 
 -13   2   8      124.57      113.15     15.23 o 
 -12   2   8     3082.20     3148.08     68.54 o 
 -11   2   8        0.77       -2.32      8.24 o 
 -10   2   8     3365.60     3405.05     70.92 o 
  -9   2   8        1.59        0.76      7.41 o 
  -8   2   8     1927.99     1905.62     49.92 o 
  -7   2   8        3.49        7.70      4.54 o 
  -6   2   8     2183.99     2132.38     34.96 o 
  -5   2   8     5552.97     5363.49     53.73 o 
  -4   2   8     2702.17     2689.27     33.67 o 
  -3   2   8     1653.02     1643.92     25.37 o 
  -2   2   8     1970.83     1933.84     29.06 o 
  -1   2   8      113.16       85.98      7.52 o 
   0   2   8     3026.17     2837.12     38.49 o 
   1   2   8       97.72      101.64      8.49 o 
   2   2   8     2980.87     2890.80     40.29 o 
   3   2   8       91.51      107.73      9.34 o 
   4   2   8      767.97      804.26     29.75 o 
   5   2   8     1080.19     1029.04     35.16 o 
   6   2   8     2515.28     2409.67     56.78 o 
   7   2   8       44.75       18.82     11.04 o 
   8   2   8      187.63      165.96     19.34 o 
   9   2   8      441.09      492.75     29.53 o 
  10   2   8      425.88      480.20     30.55 o 
  11   2   8        6.30      -13.28     11.29 o 
  12   2   8      267.65      253.86     53.21 o 
 -20   3   8      127.29      137.65     28.54 o 
 -19   3   8       33.96       -1.57     17.69 o 
 -18   3   8       77.49       59.99     21.41 o 
 -17   3   8       23.98       32.11     16.86 o 
 -16   3   8        2.02       16.18     15.40 o 
 -15   3   8      839.95      837.59     46.51 o 
 -14   3   8       77.62       82.52     13.58 o 
 -13   3   8      203.42      178.39     20.93 o 
 -12   3   8     1010.99      948.89     36.45 o 
 -11   3   8      198.40      223.67     19.58 o 
 -10   3   8       15.17       20.80     13.51 o 
  -9   3   8      862.33      882.09     33.95 o 
  -8   3   8        1.09       -2.94      8.05 o 
  -7   3   8      175.03      167.17     10.32 o 
  -6   3   8      278.31      252.92     12.56 o 
  -5   3   8      120.41      122.29      9.63 o 
  -4   3   8      243.30      237.06     10.58 o 
  -3   3   8      170.87      173.23      8.80 o 
  -2   3   8      125.27      151.33      8.92 o 
  -1   3   8      471.45      474.33     14.48 o 
   0   3   8      148.23      151.30     11.27 o 
   1   3   8     1215.89     1192.02     24.14 o 
   2   3   8      326.18      292.81     13.16 o 
   3   3   8        2.35       14.89     10.14 o 
   4   3   8       33.93       13.08      7.25 o 
   5   3   8       16.01       24.32     10.07 o 
   6   3   8        7.92       12.49     13.05 o 
   7   3   8       28.04       19.19     10.47 o 
   8   3   8      200.03      217.65     37.73 o 
   9   3   8        0.30      -14.61      9.74 o 
  10   3   8      269.35      248.25     24.64 o 
  11   3   8      200.94      189.35     23.40 o 
  12   3   8      219.07      200.63     25.47 o 
 -20   4   8      137.41      139.57     34.43 o 
 -19   4   8       71.87       82.76     25.24 o 
 -18   4   8      263.37      288.61     35.79 o 
 -17   4   8      157.95      111.18     44.40 o 
 -16   4   8     1149.93     1065.86     53.79 o 
 -15   4   8       53.30       65.42     21.76 o 
 -14   4   8     2525.31     2468.31     86.85 o 
 -13   4   8       77.49       65.55     12.34 o 
 -12   4   8     2231.95     2142.55     58.40 o 
 -11   4   8        5.47        4.35      9.76 o 
 -10   4   8      911.31      999.75     37.17 o 
  -9   4   8       14.18        6.43     13.51 o 
  -8   4   8     7595.08     7574.48     89.79 o 
  -7   4   8       40.96       64.96      8.02 o 
  -6   4   8     7353.41     7229.40     86.58 o 
  -5   4   8     1838.84     1935.35     35.78 o 
  -4   4   8     4409.47     4365.01     48.36 o 
  -3   4   8       82.20       97.92      8.38 o 
  -2   4   8     4186.34     4175.83     49.11 o 
  -1   4   8        9.11       14.05      5.16 o 
   0   4   8      447.03      436.92     14.68 o 
   1   4   8      529.82      504.30     16.31 o 
   2   4   8     3476.38     3553.66     47.23 o 
   3   4   8      495.62      508.61     17.24 o 
   4   4   8     2406.43     2286.08     43.33 o 
   5   4   8       43.56       38.43     12.21 o 
   6   4   8      250.91      283.70     22.12 o 
   7   4   8       78.29       95.20     16.14 o 
   8   4   8     1450.70     1572.06     49.37 o 
   9   4   8       94.19       66.96     15.66 o 
  10   4   8      848.62      871.83     40.34 o 
  11   4   8      137.24      172.92     23.47 o 
  12   4   8       68.45       57.58     22.80 o 
 -19   5   8       36.20       30.16     20.96 o 
 -18   5   8        8.18       15.04     18.27 o 
 -17   5   8      247.64      283.53     34.89 o 
 -16   5   8        1.10        1.88     14.10 o 
 -15   5   8       27.69       15.19     15.66 o 
 -14   5   8       28.74       46.77     12.39 o 
 -13   5   8        8.16        3.48     10.94 o 
 -12   5   8       95.87      114.96     14.59 o 
 -11   5   8      187.22      157.62     15.74 o 
 -10   5   8       62.41       96.05     16.65 o 
  -9   5   8      167.46      174.32     12.69 o 
  -8   5   8      790.96      829.73     23.43 o 
  -7   5   8      683.82      646.82     20.54 o 
  -6   5   8      773.96      750.15     22.25 o 
  -5   5   8       42.92       47.88      8.19 o 
  -4   5   8       10.37        1.66      4.45 o 
  -3   5   8        0.06        7.21      4.71 o 
  -2   5   8      371.70      391.56     18.64 o 
  -1   5   8      798.41      822.86     21.80 o 
   0   5   8      126.14      132.63     10.71 o 
   1   5   8       63.70       50.85      8.57 o 
   2   5   8        3.10        5.93      5.84 o 
   3   5   8       61.98       67.45      8.50 o 
   4   5   8      256.52      248.43     15.86 o 
   5   5   8      665.30      684.48     29.79 o 
   6   5   8        6.34        8.16      9.75 o 
   7   5   8      822.84      882.14     36.28 o 
   8   5   8        7.36        0.85     11.21 o 
   9   5   8      111.68      108.30     25.81 o 
  10   5   8        0.17        0.42     12.98 o 
  11   5   8      165.18      153.93     23.27 o 
  12   5   8       78.68       86.02     18.99 o 
 -19   6   8        6.79        4.34     16.84 o 
 -18   6   8      306.33      306.18     38.09 o 
 -17   6   8      266.01      214.79     31.33 o 
 -16   6   8     1773.61     1726.62     69.09 o 
 -15   6   8       45.61       17.55     23.19 o 
 -14   6   8      883.78      932.13     33.77 o 
 -13   6   8      151.10      194.39     18.26 o 
 -12   6   8      280.86      303.59     20.89 o 
 -11   6   8     1711.50     1696.02     43.32 o 
 -10   6   8     5252.21     5298.06     82.83 o 
  -9   6   8      297.40      298.85     16.37 o 
  -8   6   8      764.72      777.27     23.73 o 
  -7   6   8        2.11       -5.73      6.03 o 
  -6   6   8     3971.90     4054.87     70.20 o 
  -5   6   8       46.20       73.89     10.57 o 
  -4   6   8     3104.78     3025.01     45.85 o 
  -3   6   8        1.43       -1.81      4.80 o 
  -2   6   8      355.58      345.65     14.49 o 
  -1   6   8        0.57       -3.10      4.83 o 
   0   6   8     3669.23     3636.04     53.70 o 
   1   6   8      764.20      793.81     23.39 o 
   2   6   8      192.13      198.45     13.80 o 
   3   6   8       14.00       20.86      7.48 o 
   4   6   8     1293.28     1401.71     41.86 o 
   5   6   8      174.49      167.65     18.13 o 
   6   6   8      276.62      285.89     22.61 o 
   7   6   8       59.49       45.93     17.88 o 
   8   6   8      289.80      293.54     43.14 o 
   9   6   8        1.18      -15.72     11.38 o 
  10   6   8      518.21      563.50     34.90 o 
  11   6   8        4.80        8.44     14.52 o 
  12   6   8      143.60      147.78     24.52 o 
 -19   7   8        8.64       27.52     18.34 o 
 -18   7   8       80.55       80.19     45.70 o 
 -17   7   8       23.97       34.20     18.84 o 
 -16   7   8        9.68       11.58     22.02 o 
 -15   7   8      244.37      287.21     45.67 o 
 -14   7   8        0.15        2.57     10.38 o 
 -13   7   8       25.59       16.89     16.00 o 
 -12   7   8      104.24      109.08     17.56 o 
 -11   7   8      466.23      456.25     24.26 o 
 -10   7   8      295.40      301.88     19.47 o 
  -9   7   8      508.28      544.69     21.33 o 
  -8   7   8        5.02       10.19      8.43 o 
  -7   7   8       46.60       49.67     10.67 o 
  -6   7   8      772.07      734.63     27.40 o 
  -5   7   8       48.03       38.55      9.39 o 
  -4   7   8      983.71      951.96     31.33 o 
  -3   7   8       44.17       36.57      7.20 o 
  -2   7   8      920.60      887.05     23.24 o 
  -1   7   8        0.03       -0.25      6.64 o 
   0   7   8       10.09       15.92      6.93 o 
   1   7   8       16.12       25.97      7.59 o 
   2   7   8      120.62      114.58     11.70 o 
   3   7   8      420.68      452.77     23.60 o 
   4   7   8     1711.37     1820.13     48.68 o 
   5   7   8      100.88       97.75     15.61 o 
   6   7   8      198.49      184.83     19.94 o 
   7   7   8      500.82      517.27     29.68 o 
   8   7   8       11.24       -1.99     11.43 o 
   9   7   8       36.67       44.29     26.88 o 
  10   7   8        1.00        9.91     15.24 o 
  11   7   8        0.14       -1.82     13.28 o 
 -18   8   8      298.73      354.63     39.69 o 
 -17   8   8        4.74       -1.64     17.55 o 
 -16   8   8      618.69      660.53     49.26 o 
 -15   8   8       23.48       -1.17     23.77 o 
 -14   8   8      835.05      889.64     42.89 o 
 -13   8   8       18.09       25.31     11.60 o 
 -12   8   8     1948.45     1977.28     60.06 o 
 -11   8   8      163.64      165.57     21.20 o 
 -10   8   8      242.79      240.48     21.03 o 
  -9   8   8      191.93      193.20     15.07 o 
  -8   8   8     3917.94     4071.31     63.82 o 
  -7   8   8        9.76        1.49     11.56 o 
  -6   8   8     1829.43     1913.30     79.93 o 
  -5   8   8      418.49      443.80     23.17 o 
  -4   8   8     1052.22     1094.60     85.63 o 
  -3   8   8       27.52       30.68      7.34 o 
  -2   8   8     2419.05     2332.03     40.83 o 
  -1   8   8      572.98      514.83     23.99 o 
   0   8   8      218.51      167.42     15.76 o 
   1   8   8      124.11      129.63     12.38 o 
   2   8   8     3066.44     3017.96     51.94 o 
   3   8   8      173.68      175.74     24.66 o 
   4   8   8      609.32      662.86     60.01 o 
   5   8   8      212.69      219.41     20.93 o 
   6   8   8      676.46      682.89     55.41 o 
   7   8   8       21.21       -2.33     11.87 o 
   8   8   8      241.81      251.73     24.41 o 
   9   8   8      302.03      257.72     26.06 o 
  10   8   8      353.71      349.13     29.69 o 
  11   8   8      138.37      175.52     25.31 o 
 -18   9   8        6.53        5.07     19.73 o 
 -17   9   8       86.02       56.11     21.22 o 
 -16   9   8      239.64      301.91     35.12 o 
 -15   9   8      210.66      229.95     41.33 o 
 -14   9   8       34.42       24.43     15.72 o 
 -13   9   8       61.55       53.42     15.81 o 
 -12   9   8      105.76      119.78     33.29 o 
 -11   9   8        0.03        5.48      8.64 o 
 -10   9   8        6.23       -8.21      9.38 o 
  -9   9   8      559.23      511.39     54.22 o 
  -8   9   8      128.80      142.47     16.38 o 
  -7   9   8        3.65        4.39      8.36 o 
  -6   9   8      196.85      196.11     21.51 o 
  -5   9   8      327.54      342.06     22.04 o 
  -4   9   8      249.55      254.78     19.63 o 
  -3   9   8      176.61      192.56     22.98 o 
  -2   9   8     1438.81     1415.43     31.90 o 
  -1   9   8       17.34       15.54      7.23 o 
   0   9   8      131.78      117.99     11.85 o 
   1   9   8        0.34        6.24      7.56 o 
   2   9   8      270.53      281.09     16.99 o 
   3   9   8       46.57       17.43      8.53 o 
   4   9   8       63.54       72.04     14.20 o 
   5   9   8      561.97      577.39     30.15 o 
   6   9   8       79.99       53.80     14.66 o 
   7   9   8       34.99       33.29     19.79 o 
   8   9   8      186.05      175.11     22.16 o 
   9   9   8        6.57        9.02     13.62 o 
  10   9   8       34.33       17.73     14.37 o 
 -17  10   8        5.04       -0.19     26.69 o 
 -16  10   8      283.00      278.66     47.54 o 
 -14  10   8      587.04      585.43     50.26 o 
 -13  10   8        2.16       -0.19     16.45 o 
 -12  10   8      685.14      721.84     54.35 o 
 -11  10   8       58.12       59.63     14.74 o 
 -10  10   8     2012.90     2158.62     57.19 o 
  -9  10   8       64.11       64.59     14.34 o 
  -8  10   8       74.50       84.14     23.77 o 
  -7  10   8        1.11       -0.82      9.24 o 
  -6  10   8      405.29      389.95     47.84 o 
  -5  10   8       81.88       74.33     31.38 o 
  -4  10   8     1197.54     1282.44     63.38 o 
  -3  10   8       27.29       25.01     11.06 o 
  -2  10   8      209.94      172.60     13.38 o 
  -1  10   8        1.39       -0.78      7.08 o 
   0  10   8     3992.04     3954.29     61.90 o 
   1  10   8       74.85       50.47     14.63 o 
   2  10   8      941.81     1009.36     49.42 o 
   3  10   8       43.21       62.62     11.51 o 
   4  10   8      304.38      302.58     23.20 o 
   5  10   8       68.82       59.57     15.72 o 
   6  10   8      518.33      538.20     31.37 o 
   7  10   8       25.78       13.89     12.89 o 
   8  10   8       79.09      109.02     28.08 o 
   9  10   8        8.02       10.98     25.33 o 
  10  10   8      418.01      495.13     35.63 o 
 -14  11   8        0.90       -4.66     19.17 o 
 -13  11   8       76.31       45.92     21.44 o 
 -12  11   8      243.55      231.31     35.76 o 
 -11  11   8       23.09       31.82     13.19 o 
 -10  11   8        7.25       -4.28     12.27 o 
  -9  11   8       69.65       60.97     14.16 o 
  -8  11   8       91.52       70.98     14.88 o 
  -7  11   8      796.00      787.25     46.51 o 
  -6  11   8      139.89      166.95     18.55 o 
  -5  11   8       37.83       16.18     10.64 o 
  -4  11   8       48.99       87.46     14.91 o 
  -3  11   8       12.40       18.66     10.19 o 
  -2  11   8      129.39      109.93     12.27 o 
  -1  11   8      315.31      271.94     17.05 o 
   0  11   8      377.32      362.20     19.38 o 
   1  11   8       18.53        2.32     16.73 o 
   2  11   8      219.63      237.90     17.21 o 
   3  11   8       25.20       23.49      9.94 o 
   4  11   8      181.07      165.85     23.80 o 
   5  11   8       36.40       35.92     13.97 o 
   6  11   8       14.46       21.02     13.57 o 
   7  11   8      142.63      128.26     20.91 o 
   8  11   8       25.50       31.52     15.72 o 
   9  11   8        0.06       -5.29     12.93 o 
 -14  12   8      284.15      269.85     40.42 o 
 -13  12   8       17.60       15.61     21.83 o 
 -12  12   8      699.27      827.81     59.66 o 
 -11  12   8      163.52      190.76     22.62 o 
 -10  12   8      912.19      877.69     38.36 o 
  -9  12   8       18.44       15.85     11.71 o 
  -8  12   8     1932.88     1831.46     54.55 o 
  -7  12   8      195.62      146.19     27.40 o 
  -6  12   8      696.94      774.25     34.88 o 
  -5  12   8      200.33      196.15     20.69 o 
  -4  12   8      877.85      876.61     36.65 o 
  -3  12   8       11.34        7.86     11.31 o 
  -2  12   8     2264.02     2255.23     45.48 o 
  -1  12   8        1.09        3.15      7.91 o 
   0  12   8      448.71      433.76     21.59 o 
   1  12   8       39.10       42.40     10.95 o 
   2  12   8      781.66      783.98     28.44 o 
   3  12   8        0.03        2.28     10.75 o 
   4  12   8      730.70      758.17     62.96 o 
   5  12   8       34.28       55.10     15.98 o 
   6  12   8      281.61      259.33     42.52 o 
   7  12   8       69.76       82.09     18.46 o 
   8  12   8      604.25      646.88     37.25 o 
 -14  13   8       53.07       64.32     27.66 o 
 -13  13   8       23.50       14.25     21.96 o 
 -12  13   8       46.01       57.62     17.09 o 
 -11  13   8       24.62       21.31     16.19 o 
 -10  13   8        6.48        2.08     12.48 o 
  -9  13   8      130.55      123.49     26.01 o 
  -8  13   8      197.97      223.18     23.46 o 
  -7  13   8        2.79       -3.16     10.76 o 
  -6  13   8        6.42       26.02     13.15 o 
  -5  13   8       60.32       79.75     29.76 o 
  -4  13   8        5.27       18.54     12.69 o 
  -3  13   8       14.03       11.36     12.00 o 
  -2  13   8        4.87        2.61     20.92 o 
  -1  13   8      278.16      255.44     18.16 o 
   0  13   8      313.35      311.05     19.69 o 
   1  13   8       70.63       61.92     16.49 o 
   2  13   8       11.84        7.33     11.71 o 
   3  13   8       32.69       31.51     13.43 o 
   4  13   8        8.35       -3.88     18.62 o 
   5  13   8        1.82        1.86     14.41 o 
   6  13   8       34.05       41.78     15.96 o 
   7  13   8        7.70      -11.87     13.27 o 
 -14  14   8       16.77       -6.48     21.38 o 
 -13  14   8        3.39       11.47     23.77 o 
 -12  14   8      296.19      302.28     28.13 o 
 -11  14   8       52.57       35.87     14.78 o 
 -10  14   8      385.57      371.46     29.98 o 
  -9  14   8       15.52        8.66     13.00 o 
  -8  14   8      164.65      140.89     20.85 o 
  -7  14   8        0.27        3.31     12.82 o 
  -6  14   8      788.17      800.40     38.40 o 
  -5  14   8      141.11      159.07     21.38 o 
  -4  14   8      950.82     1035.41     63.09 o 
  -3  14   8      337.47      308.56     30.18 o 
  -2  14   8      883.05      871.50     40.24 o 
  -1  14   8       47.61       60.56     16.96 o 
   0  14   8     1268.32     1253.12     36.58 o 
   1  14   8      130.60      136.28     16.09 o 
   2  14   8      527.28      553.98     30.33 o 
   3  14   8       24.90       -1.99     11.68 o 
   4  14   8      284.51      311.44     26.74 o 
   5  14   8       54.63       75.19     17.86 o 
   6  14   8      730.95      818.97     40.79 o 
 -12  15   8       32.64       28.28     16.16 o 
 -11  15   8       94.79       81.42     45.41 o 
 -10  15   8        1.68      -13.65     11.63 o 
  -9  15   8       77.27       89.85     20.22 o 
  -8  15   8        3.90       -9.32     12.63 o 
  -7  15   8      140.92      124.21     30.70 o 
  -6  15   8       41.15       72.67     18.40 o 
  -5  15   8       32.19       17.27     14.44 o 
  -4  15   8      235.29      260.86     26.39 o 
  -3  15   8      408.04      385.84     36.08 o 
  -2  15   8      154.63      184.51     32.13 o 
  -1  15   8        5.07        6.87     13.79 o 
   0  15   8        9.89        4.79     10.10 o 
   1  15   8        0.11        0.72      9.75 o 
   2  15   8       87.56       88.26     14.78 o 
   3  15   8        3.58       26.05     14.50 o 
   4  15   8        0.25       -4.67     14.80 o 
   5  15   8       24.60       63.35     19.06 o 
 -10  16   8      355.48      333.41     30.96 o 
  -9  16   8       48.30       38.01     16.26 o 
  -8  16   8      383.74      332.27     30.01 o 
  -7  16   8        4.72       16.24     13.63 o 
  -6  16   8      394.38      406.80     39.09 o 
  -5  16   8       30.11       22.78     15.45 o 
  -4  16   8      654.62      751.86     51.27 o 
  -3  16   8        0.35       -2.83     15.71 o 
  -2  16   8      855.57      846.39     41.83 o 
  -1  16   8       39.38       41.59     29.31 o 
   0  16   8       93.57      142.22     25.39 o 
   1  16   8        0.29      -11.94      9.51 o 
   2  16   8       56.93       59.66     28.60 o 
   3  16   8       49.01       38.27     16.10 o 
  -8  17   8       97.72      112.52     21.62 o 
  -7  17   8        6.32       -4.87     14.24 o 
  -6  17   8        2.17        5.03     14.39 o 
  -5  17   8        0.38       -6.96     12.65 o 
  -4  17   8        7.63       11.44     29.05 o 
  -3  17   8        3.74       19.24     15.07 o 
  -2  17   8        1.14       -9.91     18.14 o 
  -1  17   8       86.82       85.16     20.91 o 
   0  17   8        0.84        8.13     15.42 o 
 -20   1   9      312.54      304.44     37.87 o 
 -19   1   9       25.93        2.59     16.96 o 
 -18   1   9      113.06      123.83     26.99 o 
 -17   1   9      147.43      154.40     26.57 o 
 -16   1   9      208.01      243.56     32.05 o 
 -15   1   9      167.30      145.82     20.14 o 
 -14   1   9      321.06      311.88     23.82 o 
 -13   1   9      107.95      115.50     17.08 o 
 -12   1   9     1908.63     1852.08     52.50 o 
 -11   1   9      377.36      356.35     24.55 o 
 -10   1   9     2480.04     2309.21     58.32 o 
  -9   1   9       19.12       10.31      9.26 o 
  -8   1   9      352.47      286.07     21.51 o 
  -7   1   9      488.21      480.94     26.17 o 
  -6   1   9     4296.57     4257.26     82.72 o 
  -5   1   9       17.94       17.37      8.87 o 
  -4   1   9     4939.54     5094.01     85.96 o 
  -3   1   9       90.72      108.20     11.00 o 
  -2   1   9    10172.28    10328.92    109.39 o 
  -1   1   9       20.37       41.71      9.32 o 
   0   1   9     4976.86     4877.33     60.37 o 
   1   1   9       12.86        6.03      5.65 o 
   2   1   9     1391.07     1337.46     26.98 o 
   3   1   9      155.67      167.20     11.51 o 
   4   1   9     1613.76     1576.94     43.38 o 
   5   1   9       13.34       16.37     13.86 o 
   6   1   9      441.01      453.24     26.08 o 
   7   1   9       55.28       44.80     13.06 o 
   8   1   9       76.41       84.65     16.37 o 
   9   1   9        0.10        6.28     11.95 o 
  10   1   9      360.16      331.61     27.79 o 
  11   1   9        9.18        2.02     12.58 o 
 -20   2   9       11.78        0.63     18.40 o 
 -19   2   9        5.18        1.79     17.69 o 
 -18   2   9       16.73       12.22     16.40 o 
 -17   2   9      155.24      102.39     23.70 o 
 -16   2   9      132.17      129.59     25.64 o 
 -15   2   9        4.75        7.37     10.02 o 
 -14   2   9        3.94        4.98      9.12 o 
 -13   2   9      122.20       95.41     16.87 o 
 -12   2   9       65.87       53.80     14.11 o 
 -11   2   9      610.48      553.17     29.41 o 
 -10   2   9      254.48      243.75     21.57 o 
  -9   2   9       59.00       52.40     22.35 o 
  -8   2   9       76.89       54.77     13.45 o 
  -7   2   9      635.22      675.40     30.48 o 
  -6   2   9      102.30      118.26      9.41 o 
  -5   2   9       60.93       56.53      7.78 o 
  -4   2   9      180.03      150.64      8.68 o 
  -3   2   9        1.44       -3.04      4.47 o 
  -2   2   9       34.38       40.90      6.76 o 
  -1   2   9       13.37       18.00      5.71 o 
   0   2   9       17.27       11.05      5.96 o 
   1   2   9      569.97      605.44     18.14 o 
   2   2   9      127.62      117.58      9.92 o 
   3   2   9       17.33       12.17      6.63 o 
   4   2   9      186.86      197.75     25.68 o 
   5   2   9      367.00      353.31     27.63 o 
   6   2   9      595.16      637.79     30.51 o 
   7   2   9      101.19      117.00     26.07 o 
   8   2   9        2.29       -0.32     10.03 o 
   9   2   9       44.70       27.15     13.35 o 
  10   2   9        2.19       16.33     14.41 o 
  11   2   9        1.66       -0.05     12.53 o 
 -20   3   9      137.13      195.18     32.84 o 
 -19   3   9       46.60       21.85     25.16 o 
 -18   3   9      206.84      219.86     32.61 o 
 -17   3   9       68.15       82.85     22.10 o 
 -16   3   9       63.06       36.19     19.53 o 
 -15   3   9       18.42       15.76     12.86 o 
 -14   3   9      760.57      776.28     31.35 o 
 -13   3   9      164.43      153.03     19.03 o 
 -12   3   9      540.08      587.42     30.93 o 
 -11   3   9      194.91      146.03     18.33 o 
 -10   3   9      316.38      321.15     23.84 o 
  -9   3   9     1318.73     1269.17     54.67 o 
  -8   3   9     4044.73     4003.53     81.48 o 
  -7   3   9       17.64       14.73     13.80 o 
  -6   3   9     1034.23      967.89     24.18 o 
  -5   3   9      189.54      175.70     11.77 o 
  -4   3   9     4200.83     4173.35     59.82 o 
  -3   3   9       37.47       46.53      6.46 o 
  -2   3   9      769.57      803.55     19.32 o 
  -1   3   9       81.08       66.96      7.82 o 
   0   3   9     2420.07     2356.88     37.17 o 
   1   3   9       97.23       88.84      9.12 o 
   2   3   9     1339.65     1247.79     26.58 o 
   3   3   9      182.75      193.21     17.90 o 
   4   3   9      825.61      815.96     31.76 o 
   5   3   9      391.84      398.00     49.29 o 
   6   3   9      496.74      495.24     27.26 o 
   7   3   9       10.26       -2.07     11.14 o 
   8   3   9       85.95       92.54     18.40 o 
   9   3   9       78.93       77.95     17.29 o 
  10   3   9      420.94      376.13     36.50 o 
  11   3   9        0.92       -4.77     11.59 o 
 -20   4   9        1.78      -20.08     19.24 o 
 -19   4   9        1.72      -22.13     19.21 o 
 -18   4   9        5.25        6.93     16.29 o 
 -17   4   9       10.98       -3.50     15.89 o 
 -16   4   9       51.54       32.23     26.36 o 
 -15   4   9        6.11        4.55     18.75 o 
 -14   4   9      324.43      338.35     23.92 o 
 -13   4   9       55.90       76.80     17.23 o 
 -12   4   9      429.93      508.22     29.06 o 
 -11   4   9       64.60       50.46     14.67 o 
 -10   4   9      252.24      242.19     29.54 o 
  -9   4   9      440.11      453.58     27.31 o 
  -8   4   9      308.21      277.93     22.67 o 
  -7   4   9      230.50      236.04     23.54 o 
  -6   4   9      321.37      305.36     15.02 o 
  -5   4   9       99.03      108.34     10.30 o 
  -4   4   9       75.82       87.92      9.87 o 
  -3   4   9       12.74       14.58      5.22 o 
  -2   4   9      231.41      209.46     15.20 o 
  -1   4   9      867.36      859.25     20.83 o 
   0   4   9      932.70      957.97     32.23 o 
   1   4   9      284.63      303.21     13.91 o 
   2   4   9      315.51      282.36     13.99 o 
   3   4   9       32.07       38.16      9.49 o 
   4   4   9       38.52       24.46     13.67 o 
   5   4   9      195.60      195.68     19.44 o 
   6   4   9        3.40        1.08      9.80 o 
   7   4   9       61.92       58.19     14.63 o 
   8   4   9      207.05      218.09     23.02 o 
   9   4   9       91.89       78.56     17.94 o 
  10   4   9        0.50       -0.52     12.23 o 
  11   4   9        3.94       -3.40     11.66 o 
 -19   5   9       10.12       -7.13     18.39 o 
 -18   5   9      255.72      298.45     62.02 o 
 -17   5   9      131.35      164.57     28.84 o 
 -16   5   9      939.09      934.17     50.79 o 
 -15   5   9      466.70      467.55     33.00 o 
 -14   5   9      823.86      817.68     32.29 o 
 -13   5   9       21.54       29.68     10.38 o 
 -12   5   9      567.96      560.94     26.24 o 
 -11   5   9      159.00      152.55     19.56 o 
 -10   5   9     1147.08     1157.58     43.15 o 
  -9   5   9       35.72       33.76     12.87 o 
  -8   5   9     2990.61     2966.15     70.53 o 
  -7   5   9      587.62      641.55     21.36 o 
  -6   5   9     6262.46     6310.48     82.06 o 
  -5   5   9      218.38      248.38     25.14 o 
  -4   5   9     1576.55     1576.47     34.50 o 
  -3   5   9     2546.20     2631.41     37.75 o 
  -2   5   9     3225.11     3160.65     43.28 o 
  -1   5   9       55.01       55.48      9.23 o 
   0   5   9      946.55      970.48     23.20 o 
   1   5   9      283.50      242.24     13.25 o 
   2   5   9     1449.39     1338.49     39.79 o 
   3   5   9       70.53       71.06     11.23 o 
   4   5   9      846.56      832.80     39.32 o 
   5   5   9       26.08       20.86     10.97 o 
   6   5   9      582.97      613.91     30.87 o 
   7   5   9       38.37       42.07     14.22 o 
   8   5   9     1078.28     1097.54     43.60 o 
   9   5   9        5.91        3.65     16.71 o 
  10   5   9      110.15      147.49     22.66 o 
  11   5   9        6.12       -7.47     12.40 o 
 -19   6   9        1.30       -3.14     18.49 o 
 -18   6   9       22.20        1.92     18.01 o 
 -17   6   9       20.97       24.88     18.66 o 
 -16   6   9      112.06      143.80     38.41 o 
 -15   6   9       11.32       17.77     14.37 o 
 -14   6   9       10.77       13.39     10.92 o 
 -13   6   9       90.35       90.90     14.81 o 
 -12   6   9      317.03      337.24     29.35 o 
 -11   6   9     1113.88     1077.48     43.05 o 
 -10   6   9        2.23        7.95     11.77 o 
  -9   6   9      823.57      850.23     37.84 o 
  -8   6   9       94.83       85.78     15.97 o 
  -7   6   9      132.92      144.53     17.99 o 
  -6   6   9       31.90       31.14      8.00 o 
  -5   6   9      322.05      259.58     15.35 o 
  -4   6   9      278.20      300.13     18.93 o 
  -3   6   9     1360.25     1339.07     28.43 o 
  -2   6   9      186.37      200.94     12.36 o 
  -1   6   9       73.81       70.91      9.29 o 
   0   6   9      115.74      106.72     13.23 o 
   1   6   9       38.00       26.49      7.60 o 
   2   6   9      163.58      163.95     12.13 o 
   3   6   9      305.53      291.38     17.84 o 
   4   6   9      258.67      209.20     19.97 o 
   5   6   9      328.63      287.38     22.83 o 
   6   6   9       56.18       61.61     15.59 o 
   7   6   9       52.35       31.14     19.92 o 
   8   6   9       87.01       95.76     20.53 o 
   9   6   9        0.17       -9.72     11.45 o 
  10   6   9       29.89        2.69     13.36 o 
 -19   7   9        2.30        3.59     17.63 o 
 -18   7   9      328.80      342.60     39.45 o 
 -17   7   9        1.85      -10.77     14.70 o 
 -16   7   9      158.49      167.38     39.06 o 
 -15   7   9       57.39       60.05     17.80 o 
 -14   7   9      798.86      859.20     34.23 o 
 -13   7   9        0.16        3.37     10.10 o 
 -12   7   9      223.81      218.81     19.95 o 
 -11   7   9        8.76       11.03      9.31 o 
 -10   7   9      344.18      321.84     26.35 o 
  -9   7   9       55.97       49.39     14.47 o 
  -8   7   9     2669.81     2726.12     68.89 o 
  -7   7   9      177.66      177.09     16.07 o 
  -6   7   9     1097.58     1149.44     35.36 o 
  -5   7   9      123.61      121.26     14.07 o 
  -4   7   9     1312.23     1295.52     38.99 o 
  -3   7   9       25.99       36.66     10.20 o 
  -2   7   9      923.09      934.41     24.91 o 
  -1   7   9      265.47      269.95     16.53 o 
   0   7   9      847.89      856.75     25.56 o 
   1   7   9       17.16       28.93      8.53 o 
   2   7   9     2279.32     2334.99     50.07 o 
   3   7   9        0.25       -7.22      8.59 o 
   4   7   9      524.36      579.28     28.81 o 
   5   7   9      122.55       87.94     16.17 o 
   6   7   9      512.16      511.48     50.07 o 
   7   7   9       71.41       47.28     15.31 o 
   8   7   9      278.76      288.84     26.54 o 
   9   7   9       74.22       70.93     18.58 o 
  10   7   9      257.55      247.78     32.19 o 
 -18   8   9       61.38       51.58     22.46 o 
 -17   8   9       49.47       60.76     31.55 o 
 -16   8   9       27.65       47.29     28.95 o 
 -15   8   9       40.56       52.28     17.20 o 
 -14   8   9       13.13        5.34     11.31 o 
 -13   8   9       11.34        3.90      9.91 o 
 -12   8   9       73.59       50.12     12.94 o 
 -11   8   9       89.06       77.19     14.50 o 
 -10   8   9       30.26       23.02     10.19 o 
  -9   8   9      108.13       99.79     16.10 o 
  -8   8   9      285.21      292.76     20.27 o 
  -7   8   9       77.58       86.13     13.69 o 
  -6   8   9      251.46      244.46     18.87 o 
  -5   8   9       10.65        0.28      7.71 o 
  -4   8   9      328.34      333.39     23.90 o 
  -3   8   9       16.03        9.49      9.15 o 
  -2   8   9      540.88      532.24     22.15 o 
  -1   8   9        0.94       11.21      7.30 o 
   0   8   9       68.68       59.87     11.98 o 
   1   8   9        0.00       -8.77      6.82 o 
   2   8   9       56.05       79.94     11.58 o 
   3   8   9      312.92      300.48     22.17 o 
   4   8   9       42.37       41.00     14.64 o 
   5   8   9       64.09       48.68     20.50 o 
   6   8   9       16.43       13.95     12.27 o 
   7   8   9        5.66       23.85     13.79 o 
   8   8   9       61.79       54.13     16.73 o 
   9   8   9        0.30       -0.02     24.16 o 
  10   8   9        0.80       13.52     15.03 o 
 -18   9   9       85.83       45.37     23.20 o 
 -17   9   9        3.83       16.99     30.70 o 
 -16   9   9      317.24      398.62     54.67 o 
 -15   9   9       16.83        1.90     14.74 o 
 -14   9   9      626.56      634.12     35.32 o 
 -13   9   9      133.53      157.33     19.43 o 
 -12   9   9      628.23      675.93     41.42 o 
 -11   9   9      100.52      122.94     28.95 o 
 -10   9   9      190.44      193.48     32.06 o 
  -9   9   9      656.19      715.02     54.25 o 
  -8   9   9      335.35      320.65     22.18 o 
  -7   9   9      135.96      127.52     16.35 o 
  -6   9   9     1762.84     1788.44     48.40 o 
  -5   9   9      123.42      170.68     21.73 o 
  -4   9   9     1346.36     1342.03     41.57 o 
  -3   9   9       56.21       69.24     13.68 o 
  -2   9   9      456.48      467.32     25.63 o 
  -1   9   9       10.78       19.42      8.03 o 
   0   9   9     3330.25     3359.35     56.16 o 
   1   9   9        6.84       17.95     10.37 o 
   2   9   9      709.92      700.43     33.03 o 
   3   9   9       53.09       35.82     21.44 o 
   4   9   9      449.64      449.22     39.22 o 
   5   9   9      103.84       72.31     16.31 o 
   6   9   9      170.14      143.18     20.08 o 
   7   9   9       18.55       22.27     13.47 o 
   8   9   9      133.03      154.16     22.37 o 
   9   9   9       18.03       30.16     34.95 o 
 -15  10   9       97.22      173.21     34.07 o 
 -14  10   9      160.13      145.51     23.55 o 
 -13  10   9      334.68      327.60     30.45 o 
 -12  10   9      310.86      249.51     38.35 o 
 -11  10   9      342.79      353.08     42.04 o 
 -10  10   9      214.24      224.08     23.45 o 
  -9  10   9       42.21       37.20     12.71 o 
  -8  10   9      731.60      718.26     32.43 o 
  -7  10   9       10.11        4.28      8.92 o 
  -6  10   9       84.43       86.87     17.78 o 
  -5  10   9      865.32      893.99     35.63 o 
  -4  10   9      130.71      138.99     27.66 o 
  -3  10   9       48.45       54.58     20.89 o 
  -2  10   9      544.68      536.75     28.13 o 
  -1  10   9       17.69       28.82      9.47 o 
   0  10   9       14.19       19.52     10.97 o 
   1  10   9       28.41       20.64      9.27 o 
   2  10   9       89.38       78.82     12.32 o 
   3  10   9       38.36       47.14     18.20 o 
   4  10   9      154.29      156.36     20.08 o 
   5  10   9        3.74      -14.99     10.35 o 
   6  10   9       93.17      117.81     19.97 o 
   7  10   9       30.38       19.15     20.11 o 
   8  10   9       33.72       66.15     18.67 o 
 -15  11   9        1.20       19.04     22.02 o 
 -14  11   9      217.75      207.60     27.41 o 
 -13  11   9      124.17       93.08     29.02 o 
 -12  11   9      160.41      166.34     35.50 o 
 -11  11   9        6.87       -0.91     18.14 o 
 -10  11   9     1226.66     1177.88     43.57 o 
  -9  11   9       34.70       35.02     13.27 o 
  -8  11   9      343.01      375.43     36.14 o 
  -7  11   9        8.99        3.87      9.69 o 
  -6  11   9      378.03      427.15     56.68 o 
  -5  11   9       41.43       31.12     12.26 o 
  -4  11   9      995.63     1019.42     39.34 o 
  -3  11   9       17.07        8.78     10.21 o 
  -2  11   9     2272.72     2285.59     60.22 o 
  -1  11   9       77.56       50.71     28.37 o 
   0  11   9      418.06      382.90     35.67 o 
   1  11   9        5.10       -8.05      8.18 o 
   2  11   9      997.27     1051.10     36.81 o 
   3  11   9        0.00       -8.17     10.08 o 
   4  11   9      769.03      750.10     35.82 o 
   5  11   9      249.36      297.75     26.45 o 
   6  11   9      255.40      242.41     42.33 o 
   7  11   9        0.19       -3.34     12.62 o 
   8  11   9      445.97      531.66     35.48 o 
 -15  12   9      225.81      223.67     41.00 o 
 -14  12   9        0.86      -14.64     18.46 o 
 -13  12   9      116.15      173.92     36.79 o 
 -12  12   9       49.70        8.49     21.31 o 
 -11  12   9       13.16       53.70     26.43 o 
 -10  12   9      242.81      222.81     23.30 o 
  -9  12   9      248.18      268.29     24.23 o 
  -8  12   9      441.40      419.89     50.49 o 
  -7  12   9      228.26      201.64     21.93 o 
  -6  12   9      676.78      667.03     33.94 o 
  -5  12   9      170.22      192.18     21.16 o 
  -4  12   9       13.94        0.65     10.41 o 
  -3  12   9       12.81       11.45     11.45 o 
  -2  12   9       83.77       90.06     17.45 o 
  -1  12   9       22.20       20.05     12.79 o 
   0  12   9       91.35      101.69     13.79 o 
   1  12   9       27.54       31.81     15.28 o 
   2  12   9      160.41      191.25     17.62 o 
   3  12   9        2.13      -11.49     11.23 o 
   4  12   9        0.76        9.05     12.73 o 
   5  12   9        0.88       -9.26     13.17 o 
   6  12   9       96.84      146.16     22.16 o 
   7  12   9       29.80       15.31     14.59 o 
 -14  13   9       96.39      118.54     33.88 o 
 -13  13   9       38.73       23.32     23.71 o 
 -12  13   9      349.01      441.24     51.24 o 
 -11  13   9       68.65       64.71     27.92 o 
 -10  13   9      641.32      685.53     80.81 o 
  -9  13   9       77.19      107.72     25.42 o 
  -8  13   9      326.90      370.08     73.49 o 
  -7  13   9       79.81       88.73     18.15 o 
  -6  13   9      165.82      154.21     20.65 o 
  -5  13   9        0.14       -2.48     10.69 o 
  -4  13   9      558.87      592.40     32.94 o 
  -3  13   9      208.25      241.39     23.73 o 
  -2  13   9      402.42      423.96     29.32 o 
  -1  13   9        3.06       -4.33     10.82 o 
   0  13   9      678.94      707.92     36.16 o 
   1  13   9      143.66      144.67     24.91 o 
   2  13   9      298.68      321.65     21.60 o 
   3  13   9        2.24        6.80     12.81 o 
   4  13   9      300.92      278.03     26.26 o 
   5  13   9       32.22       30.19     15.83 o 
   6  13   9      840.36      847.68     82.07 o 
 -13  14   9        6.12       -3.89     22.48 o 
 -12  14   9       30.86       38.35     27.98 o 
 -11  14   9        0.20      -13.58     13.14 o 
 -10  14   9       24.42        1.90     13.52 o 
  -9  14   9      146.32      160.68     22.73 o 
  -8  14   9       95.20      100.29     38.44 o 
  -7  14   9       42.77       27.42     13.87 o 
  -6  14   9      173.83      147.13     21.82 o 
  -5  14   9      141.18      162.56     26.40 o 
  -4  14   9       23.91       24.41     14.46 o 
  -3  14   9      166.74      183.77     22.60 o 
  -2  14   9       24.86       23.38     14.21 o 
  -1  14   9        0.97      -11.32     11.63 o 
   0  14   9        0.09       -4.39     13.27 o 
   1  14   9       20.07       17.55     11.46 o 
   2  14   9       28.84       19.10     11.12 o 
   3  14   9       11.20       18.63     31.67 o 
   4  14   9       59.87       71.75     17.88 o 
 -11  15   9      144.70      135.79     23.01 o 
 -10  15   9      225.90      241.85     33.39 o 
  -9  15   9       35.35       37.08     16.27 o 
  -8  15   9      323.39      385.88     31.20 o 
  -7  15   9       74.24       56.48     17.12 o 
  -6  15   9       84.64       97.70     20.21 o 
  -5  15   9       45.22        7.43     19.85 o 
  -4  15   9      459.11      488.09     33.23 o 
  -3  15   9       12.42        4.80     14.41 o 
  -2  15   9      411.62      431.93     31.82 o 
  -1  15   9      138.78      184.13     23.71 o 
   0  15   9       22.09        2.27     14.74 o 
   1  15   9        7.58      -16.48     10.99 o 
   2  15   9      240.10      239.88     24.36 o 
   3  15   9       55.10       56.68     15.68 o 
  -9  16   9        3.19       19.02     15.29 o 
  -8  16   9        0.35       -3.72     13.97 o 
  -7  16   9       33.33       59.52     17.92 o 
  -6  16   9      100.15      105.98     33.68 o 
  -5  16   9       31.53       25.93     15.91 o 
  -4  16   9       99.44      112.17     22.33 o 
  -3  16   9       30.55       39.22     17.10 o 
  -2  16   9        2.04       -7.66     14.15 o 
  -1  16   9        6.65       -8.21     14.57 o 
   0  16   9       47.40       16.48     25.65 o 
   1  16   9       36.36       55.81     39.74 o 
 -20   0  10      177.12      248.99     51.88 o 
 -19   0  10       79.44      162.71     44.18 o 
 -18   0  10      195.58      221.98     47.67 o 
 -17   0  10        7.00        0.91     20.21 o 
 -16   0  10       38.75       63.48     26.36 o 
 -15   0  10       12.54        9.07     16.39 o 
 -14   0  10       78.02       92.76     23.58 o 
 -13   0  10      158.47      113.81     26.23 o 
 -12   0  10     2139.01     2027.95     80.77 o 
 -11   0  10      390.98      298.48     34.14 o 
 -10   0  10       50.90       45.99     18.14 o 
  -9   0  10      333.99      368.31     36.34 o 
  -8   0  10     1150.52     1229.93     60.76 o 
  -7   0  10     2685.26     2680.36     92.11 o 
  -6   0  10      352.94      364.94     35.43 o 
  -5   0  10     1408.38     1327.87     61.47 o 
  -4   0  10     6735.83     6067.41    149.24 o 
  -3   0  10       94.41       96.29     17.85 o 
  -2   0  10     4258.19     4412.58     95.93 o 
  -1   0  10      129.11      115.31     15.61 o 
   0   0  10      278.58      294.85     19.75 o 
   1   0  10      802.32      859.94     40.26 o 
   2   0  10     3298.14     3267.96     77.11 o 
   3   0  10      965.11      959.11     48.32 o 
   4   0  10      178.83      142.70     23.25 o 
   5   0  10       19.74       45.28     17.04 o 
   6   0  10      693.41      819.72     50.26 o 
   7   0  10        7.69        7.00     17.62 o 
   8   0  10     1006.86      961.25     58.43 o 
   9   0  10       18.24       18.98     20.53 o 
  10   0  10      300.34      254.50     38.35 o 
 -20   1  10        7.48        1.12     19.63 o 
 -19   1  10        0.17       11.43     18.67 o 
 -18   1  10       10.99       25.09     18.51 o 
 -17   1  10       25.14       17.86     16.55 o 
 -16   1  10       21.11       33.15     17.65 o 
 -15   1  10      266.09      277.84     24.36 o 
 -14   1  10       34.05       23.52     12.16 o 
 -13   1  10      370.79      338.81     25.76 o 
 -12   1  10      156.70      149.08     19.55 o 
 -11   1  10      241.66      249.91     22.21 o 
 -10   1  10       86.49       75.39     14.61 o 
  -9   1  10      230.08      164.41     18.88 o 
  -8   1  10      297.23      255.61     22.26 o 
  -7   1  10     2807.50     2752.77     68.27 o 
  -6   1  10      118.98       96.04     16.07 o 
  -5   1  10     1416.74     1432.03     64.52 o 
  -4   1  10     1447.69     1418.41     31.56 o 
  -3   1  10      421.61      403.49     16.16 o 
  -2   1  10      179.24      165.97     10.55 o 
  -1   1  10      137.22      117.21     16.45 o 
   0   1  10      355.37      352.51     14.83 o 
   1   1  10      770.77      719.92     25.97 o 
   2   1  10       15.72        5.09      6.53 o 
   3   1  10        7.36        0.00      9.08 o 
   4   1  10        6.73       13.47     12.70 o 
   5   1  10        0.50        0.17      9.15 o 
   6   1  10      203.13      209.55     21.23 o 
   7   1  10        7.60        5.74     11.29 o 
   8   1  10       77.25       73.00     22.80 o 
   9   1  10       72.66       63.97     16.87 o 
  10   1  10       11.69        0.07     13.03 o 
 -20   2  10      270.61      359.50     45.18 o 
 -19   2  10      274.89      259.19     36.02 o 
 -18   2  10      247.85      283.79     36.68 o 
 -17   2  10       11.86       -5.01     14.46 o 
 -16   2  10       59.39       71.90     30.06 o 
 -15   2  10       21.37        8.22      9.82 o 
 -14   2  10       20.72       45.29     14.08 o 
 -13   2  10       64.74       44.87     14.08 o 
 -12   2  10      796.31      763.57     35.38 o 
 -11   2  10      290.12      296.28     23.97 o 
 -10   2  10     1555.86     1509.46     93.70 o 
  -9   2  10        2.64       19.99     10.88 o 
  -8   2  10      206.48      199.91     20.63 o 
  -7   2  10      173.72      175.11     19.48 o 
  -6   2  10     3398.65     3247.91     73.24 o 
  -5   2  10      677.55      655.29     31.70 o 
  -4   2  10     3109.74     3118.97     96.01 o 
  -3   2  10      576.65      615.72     17.42 o 
  -2   2  10      242.69      222.82     13.27 o 
  -1   2  10      548.69      537.58     17.49 o 
   0   2  10     1453.22     1429.91     28.52 o 
   1   2  10      805.37      740.59     21.00 o 
   2   2  10       31.43       34.28      7.84 o 
   3   2  10      494.03      519.70     25.66 o 
   4   2  10      688.56      586.92     45.57 o 
   5   2  10       10.73       12.74     10.24 o 
   6   2  10      206.59      187.47     20.59 o 
   7   2  10       11.91        2.94     11.42 o 
   8   2  10      665.44      728.70     36.42 o 
   9   2  10        0.77       -7.09     11.31 o 
  10   2  10      819.66      846.04     65.81 o 
 -19   3  10        7.08      -10.48     17.40 o 
 -18   3  10        2.30      -10.97     20.27 o 
 -17   3  10       47.22       55.64     21.63 o 
 -16   3  10       39.11       34.65     25.97 o 
 -15   3  10      116.48      129.46     16.72 o 
 -14   3  10      184.77      153.49     20.31 o 
 -13   3  10      218.67      177.20     47.54 o 
 -12   3  10        5.19       -5.01     10.01 o 
 -11   3  10        0.00       -4.19      9.74 o 
 -10   3  10        1.24       22.28     11.79 o 
  -9   3  10      453.88      446.85     56.58 o 
  -8   3  10       45.52       80.98     15.63 o 
  -7   3  10      177.68      195.62     24.03 o 
  -6   3  10       56.08       50.77     18.20 o 
  -5   3  10       39.28       41.70      8.32 o 
  -4   3  10        9.10        9.88      7.07 o 
  -3   3  10      274.26      229.89     15.83 o 
  -2   3  10     3664.51     3714.96     48.62 o 
  -1   3  10      619.48      625.32     18.90 o 
   0   3  10      122.04      116.01     10.19 o 
   1   3  10      532.76      545.13     18.53 o 
   2   3  10     1404.85     1441.05     30.27 o 
   3   3  10        2.60       13.20     10.37 o 
   4   3  10       55.94       46.78     12.89 o 
   5   3  10       33.22       19.55     11.11 o 
   6   3  10      202.21      191.08     22.54 o 
   7   3  10      139.08      129.98     19.29 o 
   8   3  10       57.09       86.37     18.23 o 
   9   3  10      105.64      112.44     29.83 o 
  10   3  10        0.72       11.52     31.61 o 
 -19   4  10       25.37       35.32     20.91 o 
 -18   4  10      449.70      401.07     41.11 o 
 -17   4  10      121.05       74.44     35.40 o 
 -16   4  10      105.23      104.87     34.59 o 
 -15   4  10       24.90       12.45     10.45 o 
 -14   4  10      649.70      656.83     29.78 o 
 -13   4  10       16.38       14.62     12.25 o 
 -12   4  10      128.59      160.62     20.82 o 
 -11   4  10      418.05      415.87     28.29 o 
 -10   4  10      312.14      317.86     25.60 o 
  -9   4  10       35.99       36.04     12.55 o 
  -8   4  10     2121.86     2216.55     61.22 o 
  -7   4  10      101.85      109.84     17.68 o 
  -6   4  10     1920.81     1818.30    100.95 o 
  -5   4  10      902.32      952.98     26.67 o 
  -4   4  10     2164.21     2188.07     42.74 o 
  -3   4  10        6.48       16.00      7.94 o 
  -2   4  10      860.15      882.36     21.76 o 
  -1   4  10      288.90      276.13     13.58 o 
   0   4  10      300.07      309.80     14.57 o 
   1   4  10       61.72       39.71      8.35 o 
   2   4  10      939.74      890.61     24.12 o 
   3   4  10       66.03       51.54     12.55 o 
   4   4  10      731.55      811.69     46.41 o 
   5   4  10       11.42        9.60     11.62 o 
   6   4  10     1060.03     1021.27     40.24 o 
   7   4  10        4.00       -7.91     11.17 o 
   8   4  10      745.92      744.34     37.21 o 
   9   4  10       17.97       20.44     13.98 o 
  10   4  10       95.81       75.22     31.45 o 
 -19   5  10       10.81       37.19     19.71 o 
 -18   5  10        6.64        2.34     18.07 o 
 -17   5  10        0.09        4.35     16.70 o 
 -16   5  10       49.03       82.13     34.27 o 
 -15   5  10       57.84       53.98     13.52 o 
 -14   5  10       22.47        0.67      9.84 o 
 -13   5  10       59.88       58.00     13.30 o 
 -12   5  10       91.03       69.60     20.76 o 
 -11   5  10      270.80      231.84     23.70 o 
 -10   5  10     2315.07     2219.25     77.83 o 
  -9   5  10       61.44       79.74     18.95 o 
  -8   5  10      273.19      264.21     24.29 o 
  -7   5  10     1077.03     1028.69     59.04 o 
  -6   5  10        0.50        1.63      6.47 o 
  -5   5  10      422.87      429.35     32.83 o 
  -4   5  10     1342.53     1310.21     35.26 o 
  -3   5  10      318.90      314.59     17.38 o 
  -2   5  10      408.00      399.81     15.72 o 
  -1   5  10       87.96       93.29      9.65 o 
   0   5  10       33.06       44.99      8.42 o 
   1   5  10      296.37      319.78     15.58 o 
   2   5  10      136.17      150.63     12.33 o 
   3   5  10      860.98      927.30     35.12 o 
   4   5  10       29.33       32.86     12.72 o 
   5   5  10       54.70      106.06     17.21 o 
   6   5  10       50.08       88.19     17.42 o 
   7   5  10       59.29       52.78     27.66 o 
   8   5  10        3.78        3.83     12.33 o 
   9   5  10       14.75      -10.83     12.36 o 
 -19   6  10      111.49       63.16     50.14 o 
 -18   6  10      386.01      364.71     40.16 o 
 -17   6  10       22.78       46.34     20.72 o 
 -16   6  10      597.18      654.56     40.63 o 
 -15   6  10        4.61        7.73     11.12 o 
 -14   6  10       10.75       -0.17      9.53 o 
 -13   6  10      412.02      417.22     25.69 o 
 -12   6  10      409.12      498.84     32.36 o 
 -11   6  10      180.73      215.82     23.66 o 
 -10   6  10      504.29      495.35     31.67 o 
  -9   6  10       71.60       76.65     17.55 o 
  -8   6  10     1695.34     1619.24     53.77 o 
  -7   6  10      403.10      377.38     27.74 o 
  -6   6  10     2595.93     2701.80     49.91 o 
  -5   6  10        6.19       20.86      8.39 o 
  -4   6  10      356.57      418.36     20.68 o 
  -3   6  10     1649.56     1743.75     39.61 o 
  -2   6  10      709.55      721.98     27.36 o 
  -1   6  10      325.61      338.36     15.41 o 
   0   6  10     1900.24     1834.92     34.57 o 
   1   6  10      327.13      340.82     16.99 o 
   2   6  10      179.44      166.76     13.11 o 
   3   6  10      762.11      743.37     32.36 o 
   4   6  10      435.26      420.49     26.63 o 
   5   6  10      183.03      182.40     21.09 o 
   6   6  10     1460.88     1447.31     49.28 o 
   7   6  10       28.89       -0.85     13.08 o 
   8   6  10       25.93       37.78     16.10 o 
   9   6  10       82.02      104.98     20.60 o 
 -18   7  10       59.78       14.55     19.68 o 
 -17   7  10       34.46       71.06     29.73 o 
 -16   7  10      221.56      276.25     30.36 o 
 -15   7  10        6.75        6.81     12.11 o 
 -14   7  10      153.47      156.19     19.29 o 
 -13   7  10       16.68       14.48     11.60 o 
 -12   7  10      238.57      278.14     22.45 o 
 -11   7  10       95.97       79.65     37.25 o 
 -10   7  10       67.14       78.13     18.31 o 
  -9   7  10      755.83      725.75     44.08 o 
  -8   7  10        1.83       11.54     11.52 o 
  -7   7  10      607.39      586.97     23.49 o 
  -6   7  10     1159.63     1123.09     31.98 o 
  -5   7  10       82.25       76.42     11.47 o 
  -4   7  10        9.05        3.64      7.55 o 
  -3   7  10        2.35        0.93      7.44 o 
  -2   7  10       22.52       19.99      9.13 o 
  -1   7  10      680.82      659.22     23.46 o 
   0   7  10      103.73       91.32     10.54 o 
   1   7  10       74.33       91.29     11.13 o 
   2   7  10       89.43      108.36     12.02 o 
   3   7  10        1.73      -10.37      7.82 o 
   4   7  10       12.99       38.37     14.04 o 
   5   7  10      222.31      241.11     23.36 o 
   6   7  10       17.10       17.29     13.69 o 
   7   7  10        0.02       -1.56     13.10 o 
   8   7  10       85.16       81.66     19.46 o 
   9   7  10       98.74      146.95     22.06 o 
 -18   8  10      228.05      282.56     41.91 o 
 -17   8  10        2.39        2.59     26.88 o 
 -16   8  10       58.19       48.40     19.04 o 
 -15   8  10      265.53      287.31     24.53 o 
 -14   8  10     2518.07     2623.56     62.62 o 
 -13   8  10       62.29       60.49     15.07 o 
 -12   8  10      542.96      488.18     27.76 o 
 -11   8  10      141.00      129.76     21.67 o 
 -10   8  10      399.57      395.01     30.82 o 
  -9   8  10      115.47      155.92     22.64 o 
  -8   8  10     2998.83     2848.55    136.16 o 
  -7   8  10       11.22       29.62     10.98 o 
  -6   8  10     1577.17     1495.16     43.45 o 
  -5   8  10     1176.70     1207.36     39.25 o 
  -4   8  10      292.74      290.24     21.20 o 
  -3   8  10       42.53       49.81     12.76 o 
  -2   8  10      538.13      588.63     40.94 o 
  -1   8  10       27.01       48.80     13.12 o 
   0   8  10      687.40      719.35     25.23 o 
   1   8  10      298.45      325.63     22.62 o 
   2   8  10      241.51      267.58     23.62 o 
   3   8  10       52.22       45.50     14.51 o 
   4   8  10      181.98      222.52     22.22 o 
   5   8  10      460.08      537.34     48.81 o 
   6   8  10       44.04       43.69     25.62 o 
   7   8  10      228.07      222.33     41.39 o 
   8   8  10      703.44      661.24     37.23 o 
 -17   9  10        6.84      -10.82     24.03 o 
 -16   9  10        8.20        4.48     17.35 o 
 -15   9  10      147.94      163.23     34.59 o 
 -14   9  10        5.61      -11.70     13.96 o 
 -13   9  10       15.15       -3.93     14.02 o 
 -12   9  10       18.04       32.61     15.69 o 
 -11   9  10      377.52      386.53     32.12 o 
 -10   9  10      208.25      219.29     25.69 o 
  -9   9  10        6.52        0.45     18.07 o 
  -8   9  10       54.77       76.66     14.68 o 
  -7   9  10      320.72      359.23     23.62 o 
  -6   9  10      594.43      608.78     29.32 o 
  -5   9  10      371.27      442.08     66.00 o 
  -4   9  10      436.15      412.31     36.66 o 
  -3   9  10      216.09      236.07     20.79 o 
  -2   9  10      116.39      159.70     18.18 o 
  -1   9  10       47.27       54.34     13.93 o 
   0   9  10       12.57        6.27      8.67 o 
   1   9  10      899.61      918.56     37.28 o 
   2   9  10       93.78       70.27     14.79 o 
   3   9  10      304.93      271.95     23.19 o 
   4   9  10      237.80      236.98     23.00 o 
   5   9  10       73.05       54.19     16.18 o 
   6   9  10        0.19      -16.27     17.94 o 
   7   9  10       22.85       34.14     15.81 o 
   8   9  10       17.31       20.62     24.32 o 
 -16  10  10      771.07      813.37     63.54 o 
 -15  10  10       40.19       78.70     29.02 o 
 -14  10  10      261.59      266.31     30.04 o 
 -13  10  10      219.00      224.47     28.36 o 
 -12  10  10      522.10      603.82     39.91 o 
 -11  10  10        5.10       21.80     15.35 o 
 -10  10  10      609.88      693.73     55.96 o 
  -9  10  10      206.98      159.54     32.00 o 
  -8  10  10      952.06     1005.04     38.80 o 
  -7  10  10      116.45      147.91     30.90 o 
  -6  10  10      859.16      878.33     41.49 o 
  -5  10  10      131.16      111.37     16.99 o 
  -4  10  10      350.43      369.32     58.01 o 
  -3  10  10      266.22      244.02     22.13 o 
  -2  10  10     1281.74     1194.74     42.81 o 
  -1  10  10        4.16       16.23     11.96 o 
   0  10  10      619.49      644.34     33.06 o 
   1  10  10       99.58      100.38     13.85 o 
   2  10  10      676.44      763.29     38.99 o 
   3  10  10       31.16       33.16     20.63 o 
   4  10  10      253.92      245.52     35.66 o 
   5  10  10       22.15       14.59     18.69 o 
   6  10  10       88.51       97.69     20.79 o 
   7  10  10        9.48       10.83     17.07 o 
 -16  11  10       15.33       44.56     26.36 o 
 -15  11  10      172.17      253.79     42.17 o 
 -14  11  10       42.80       38.49     18.77 o 
 -13  11  10        0.15      -19.47     12.98 o 
 -12  11  10       89.83       81.68     29.28 o 
 -11  11  10       20.49       -0.26     20.53 o 
 -10  11  10      210.45      272.83     41.20 o 
  -9  11  10       23.53       16.71     22.28 o 
  -8  11  10       71.91       70.39     15.94 o 
  -7  11  10      134.37      157.22     19.90 o 
  -6  11  10      149.16      123.73     18.47 o 
  -5  11  10       19.42       18.08     12.31 o 
  -4  11  10      105.48      111.65     18.24 o 
  -3  11  10        7.15       12.14     11.73 o 
  -2  11  10        0.03       -0.74     11.56 o 
  -1  11  10      135.42      132.61     19.37 o 
   0  11  10        1.06        5.33     11.81 o 
   1  11  10       20.62        2.26      9.41 o 
   2  11  10        0.03       -7.32     10.62 o 
   3  11  10      104.34      114.79     19.30 o 
   4  11  10        7.31        2.02     16.74 o 
   5  11  10      111.76      122.93     31.45 o 
   6  11  10        3.74      -17.07     11.38 o 
 -15  12  10       75.29      122.03     35.37 o 
 -14  12  10      294.75      327.07     33.87 o 
 -13  12  10        0.04       14.05     16.17 o 
 -12  12  10      405.28      398.43     49.23 o 
 -11  12  10      179.25      182.47     37.50 o 
 -10  12  10     1017.55     1089.83     71.12 o 
  -9  12  10        2.46       -1.54     12.12 o 
  -8  12  10      863.86      942.56     40.68 o 
  -7  12  10       51.16       53.05     28.66 o 
  -6  12  10        4.58      -10.42     10.95 o 
  -5  12  10        0.09       -6.44     11.56 o 
  -4  12  10      943.05     1004.12     41.60 o 
  -3  12  10       23.73       18.96     30.41 o 
  -2  12  10      633.80      687.11     81.75 o 
  -1  12  10       52.23       34.39     13.38 o 
   0  12  10       14.54        1.48     11.50 o 
   1  12  10        4.92       -4.97     25.88 o 
   2  12  10      436.88      446.53     29.08 o 
   3  12  10      154.20      149.81     31.80 o 
   4  12  10      196.53      172.41     23.19 o 
   5  12  10      104.39       76.73     18.14 o 
 -14  13  10       60.45       51.94     25.72 o 
 -13  13  10        2.87       34.33     26.56 o 
 -12  13  10      100.62       84.72     30.31 o 
 -11  13  10       31.42       25.78     23.97 o 
 -10  13  10       16.33       28.44     24.94 o 
  -9  13  10       57.54       63.26     17.28 o 
  -8  13  10       16.92        9.75     13.23 o 
  -7  13  10        5.79        6.90     12.59 o 
  -6  13  10       22.66       31.55     18.98 o 
  -5  13  10       77.36       94.46     18.49 o 
  -4  13  10      374.40      342.12     27.16 o 
  -3  13  10       58.91       29.61     15.20 o 
  -2  13  10       13.77       -7.90     12.14 o 
  -1  13  10       23.36       31.09     14.53 o 
   0  13  10      119.52      146.29     21.59 o 
   1  13  10       66.79       71.28     18.75 o 
   2  13  10      200.68      228.72     35.24 o 
   3  13  10        3.89        1.15     13.30 o 
   4  13  10        0.01        0.76     38.18 o 
 -12  14  10       75.74       30.96     26.23 o 
 -11  14  10        0.10      -15.80     24.29 o 
 -10  14  10      482.86      405.81     52.01 o 
  -9  14  10      118.01      106.63     20.82 o 
  -8  14  10       24.34       26.66     15.60 o 
  -7  14  10        4.28        4.35     13.18 o 
  -6  14  10      381.25      449.02     32.06 o 
  -5  14  10      201.20      219.77     45.47 o 
  -4  14  10      435.05      461.67     36.92 o 
  -3  14  10       12.76       37.74     29.25 o 
  -2  14  10      300.03      316.63     40.94 o 
  -1  14  10      116.19      128.56     33.20 o 
   0  14  10      829.54      898.86     42.79 o 
   1  14  10        2.22       14.21     14.31 o 
   2  14  10      245.41      302.11     38.93 o 
   3  14  10        8.54       10.02     19.63 o 
 -10  15  10        6.96        7.19     20.79 o 
  -9  15  10        3.61       -1.08     25.10 o 
  -8  15  10        1.09        1.52     14.73 o 
  -7  15  10       71.05       85.88     20.01 o 
  -6  15  10       12.68        2.05     15.06 o 
  -5  15  10        0.83       13.26     15.50 o 
  -4  15  10       34.10       40.22     17.12 o 
  -3  15  10       28.41       15.87     17.49 o 
  -2  15  10       86.25      107.75     20.96 o 
  -1  15  10       37.45       17.24     15.42 o 
   0  15  10       21.06       37.87     29.18 o 
   1  15  10        1.20      -10.16     15.71 o 
  -7  16  10        1.08       -1.70     14.00 o 
  -6  16  10      100.38      136.03     24.02 o 
  -5  16  10       21.25       32.08     17.91 o 
  -4  16  10      299.88      381.12     32.64 o 
  -3  16  10       36.46       50.89     18.84 o 
 -19   1  11       23.76       35.54     19.25 o 
 -18   1  11      352.79      275.53     67.95 o 
 -17   1  11       72.93       45.82     19.34 o 
 -16   1  11      795.23      831.41     60.66 o 
 -15   1  11        3.63       12.37     12.41 o 
 -14   1  11      464.52      401.11     40.61 o 
 -13   1  11       12.56       11.64     12.39 o 
 -12   1  11      611.80      570.24     32.97 o 
 -11   1  11      131.60       93.04     17.77 o 
 -10   1  11     1438.81     1334.49     54.93 o 
  -9   1  11       26.28       24.87     12.84 o 
  -8   1  11       24.26        4.87      9.87 o 
  -7   1  11     1295.10     1271.13     46.07 o 
  -6   1  11      165.84      133.49     19.23 o 
  -5   1  11      304.45      284.02     23.73 o 
  -4   1  11     2367.72     2397.01     63.17 o 
  -3   1  11     1490.00     1474.76     44.30 o 
  -2   1  11      124.04      135.97     10.79 o 
  -1   1  11      465.68      474.92     21.75 o 
   0   1  11     1063.29     1124.91     26.31 o 
   1   1  11      213.44      219.00     13.56 o 
   2   1  11     1786.99     1786.43     39.98 o 
   3   1  11       48.83       25.24     11.63 o 
   4   1  11      751.13      707.36     32.08 o 
   5   1  11       24.54       21.75     12.18 o 
   6   1  11      618.88      590.04     54.09 o 
   7   1  11        2.34        0.98     11.49 o 
   8   1  11      409.26      452.21     31.67 o 
   9   1  11        7.27       13.29     13.44 o 
 -19   2  11        2.40       -0.90     17.16 o 
 -18   2  11       17.08        8.04     17.81 o 
 -17   2  11        7.72       -9.13     22.15 o 
 -16   2  11       15.11        1.52     24.50 o 
 -15   2  11       42.89       50.79     22.09 o 
 -14   2  11      127.01      126.03     32.65 o 
 -13   2  11      251.13      197.02     22.46 o 
 -12   2  11      570.47      551.56     32.24 o 
 -11   2  11      371.27      300.27     26.01 o 
 -10   2  11       69.44       54.08     15.06 o 
  -9   2  11      205.36      200.69     22.49 o 
  -8   2  11      386.97      386.27     27.80 o 
  -7   2  11      258.39      236.69     39.22 o 
  -6   2  11       68.82       87.52     17.26 o 
  -5   2  11       25.45       45.94     20.24 o 
  -4   2  11       94.61       88.22     17.00 o 
  -3   2  11     1340.24     1312.46     33.15 o 
  -2   2  11      557.55      507.34     21.38 o 
  -1   2  11     1419.45     1382.54     28.75 o 
   0   2  11      300.29      274.41     14.54 o 
   1   2  11       19.56       10.10      7.11 o 
   2   2  11      375.29      333.21     18.97 o 
   3   2  11      104.08      107.96     16.39 o 
   4   2  11      103.92       87.04     16.06 o 
   5   2  11       80.92       73.02     15.70 o 
   6   2  11        1.04       -9.93     10.33 o 
   7   2  11       12.96       24.07     13.29 o 
   8   2  11       82.79       69.64     17.63 o 
   9   2  11       17.57       17.18     18.36 o 
 -19   3  11       60.46       36.29     35.37 o 
 -18   3  11      325.88      259.34     36.31 o 
 -17   3  11      118.18      135.57     36.40 o 
 -16   3  11      836.79      833.64     51.89 o 
 -15   3  11        0.17       -7.65     14.38 o 
 -14   3  11      435.15      376.52     28.73 o 
 -13   3  11      248.81      196.56     22.55 o 
 -12   3  11     1256.79     1244.36     47.91 o 
 -11   3  11      763.15      794.47     38.33 o 
 -10   3  11     1625.56     1567.73     52.45 o 
  -9   3  11      342.21      314.60     30.64 o 
  -8   3  11      337.54      362.64     61.89 o 
  -7   3  11     1192.81     1184.85     61.31 o 
  -6   3  11     2904.88     2951.31     73.15 o 
  -5   3  11       70.87       60.36     15.09 o 
  -4   3  11     1152.44     1155.29     32.20 o 
  -3   3  11      500.39      466.32     21.04 o 
  -2   3  11     1707.00     1665.58     38.46 o 
  -1   3  11      204.27      222.87     13.32 o 
   0   3  11      288.13      283.06     16.10 o 
   1   3  11      124.13      135.01     12.05 o 
   2   3  11     2104.71     2081.42     44.10 o 
   3   3  11       14.17        5.95     10.46 o 
   4   3  11      928.85      947.03     54.54 o 
   5   3  11      128.36      146.11     19.63 o 
   6   3  11      341.74      337.37     26.52 o 
   7   3  11        7.15       -3.23     17.04 o 
   8   3  11      594.94      616.59     36.32 o 
   9   3  11      132.52      153.17     21.77 o 
 -19   4  11       65.46       76.72     24.54 o 
 -18   4  11        4.13       -3.30     17.44 o 
 -17   4  11        2.51       -2.85     23.51 o 
 -16   4  11       74.89       85.11     16.13 o 
 -15   4  11        3.00        6.16     10.54 o 
 -14   4  11      433.58      348.87     28.50 o 
 -13   4  11       70.79       67.26     17.38 o 
 -12   4  11      488.28      430.11     31.03 o 
 -11   4  11      235.99      222.14     24.24 o 
 -10   4  11        2.28       -3.45     11.80 o 
  -9   4  11       22.69       19.65     12.73 o 
  -8   4  11     1105.28     1107.21     44.75 o 
  -7   4  11      596.19      575.22     54.38 o 
  -6   4  11      111.58       98.85     18.66 o 
  -5   4  11     1367.51     1432.53     49.82 o 
  -4   4  11      810.08      859.24     33.07 o 
  -3   4  11       12.32       17.05      8.56 o 
  -2   4  11     1074.88     1004.47     40.06 o 
  -1   4  11       78.86       89.89     22.38 o 
   0   4  11      268.84      275.81     15.41 o 
   1   4  11        0.03       -7.91      6.63 o 
   2   4  11      273.93      260.42     17.82 o 
   3   4  11      210.30      172.78     18.82 o 
   4   4  11        0.03      -13.13     10.36 o 
   5   4  11        3.82        0.31     11.12 o 
   6   4  11       76.94       53.28     16.21 o 
   7   4  11        2.89       -4.47     16.29 o 
   8   4  11       18.21        3.19     12.50 o 
 -19   5  11        0.31      -13.13     16.45 o 
 -18   5  11      495.62      546.56     48.26 o 
 -17   5  11        0.11       12.05     25.46 o 
 -16   5  11      187.76      133.27     23.68 o 
 -15   5  11        6.68        6.94     11.36 o 
 -14   5  11      246.28      228.27     21.47 o 
 -13   5  11      125.48      127.91     37.12 o 
 -12   5  11      729.41      870.00     46.09 o 
 -11   5  11       27.89       40.93     15.75 o 
 -10   5  11      853.29      863.23     56.84 o 
  -9   5  11       26.64       36.24     14.30 o 
  -8   5  11     2401.18     2335.30     72.84 o 
  -7   5  11       18.71       26.74     18.85 o 
  -6   5  11      168.78      224.14     24.12 o 
  -5   5  11     1352.02     1387.34     49.92 o 
  -4   5  11      232.01      249.72     21.52 o 
  -3   5  11      436.78      477.68     31.18 o 
  -2   5  11     1305.23     1336.99     35.72 o 
  -1   5  11        9.52        4.94      8.12 o 
   0   5  11     1159.99     1241.95     29.25 o 
   1   5  11     1050.61      993.46     30.86 o 
   2   5  11      388.04      342.22     19.71 o 
   3   5  11      165.11      124.82     17.34 o 
   4   5  11     1874.38     1967.75     55.05 o 
   5   5  11       42.86        3.19     26.56 o 
   6   5  11      620.85      610.72     33.25 o 
   7   5  11       71.90       88.11     18.89 o 
   8   5  11       18.81        9.92     22.74 o 
 -18   6  11       32.63       17.01     20.36 o 
 -17   6  11        0.29       23.90     27.53 o 
 -16   6  11      121.08      154.87     25.55 o 
 -15   6  11       24.23       35.34     13.49 o 
 -14   6  11        5.88        1.28     18.67 o 
 -13   6  11      425.69      409.04     31.37 o 
 -12   6  11      135.77      117.50     41.13 o 
 -11   6  11      767.13      810.65     40.87 o 
 -10   6  11      107.54       88.45     18.95 o 
  -9   6  11       33.76       16.41     13.94 o 
  -8   6  11       85.09       84.08     18.83 o 
  -7   6  11      250.97      270.39     26.59 o 
  -6   6  11       59.28       72.81     17.29 o 
  -5   6  11       17.67       14.35      8.87 o 
  -4   6  11      136.97      130.29     15.30 o 
  -3   6  11       70.96       67.88     11.48 o 
  -2   6  11      168.38      186.13     16.11 o 
  -1   6  11      211.53      191.11     16.38 o 
   0   6  11      121.27      126.04     12.29 o 
   1   6  11      236.90      242.42     15.13 o 
   2   6  11       93.42       99.38     25.19 o 
   3   6  11       22.97       41.37     16.42 o 
   4   6  11      185.43      195.75     21.90 o 
   5   6  11       21.53       22.69     13.44 o 
   6   6  11        1.70      -13.99     12.87 o 
   7   6  11        2.34       -2.31     13.31 o 
   8   6  11       57.27       42.95     17.13 o 
 -18   7  11      172.82      198.65     33.37 o 
 -17   7  11       69.42      129.22     38.48 o 
 -16   7  11      263.78      231.88     29.51 o 
 -15   7  11      109.23       99.50     18.16 o 
 -14   7  11     1095.47     1117.92     58.90 o 
 -13   7  11      265.76      256.19     23.12 o 
 -12   7  11      979.11     1028.35     46.87 o 
 -11   7  11      111.01      147.79     25.04 o 
 -10   7  11      896.11      945.11     44.30 o 
  -9   7  11       72.72       76.33     18.60 o 
  -8   7  11     2923.31     2861.09     76.94 o 
  -7   7  11      337.78      372.81     30.59 o 
  -6   7  11     1913.57     1912.47     66.59 o 
  -5   7  11      527.87      505.42     39.07 o 
  -4   7  11      574.35      610.22     25.14 o 
  -3   7  11      257.33      240.53     18.13 o 
  -2   7  11     2004.54     1990.94     58.68 o 
  -1   7  11        1.79        1.53      9.21 o 
   0   7  11      976.56      940.94     43.26 o 
   1   7  11      155.40      163.56     13.78 o 
   2   7  11      257.09      280.18     19.40 o 
   3   7  11      176.30      150.31     19.94 o 
   4   7  11      649.00      630.06     37.41 o 
   5   7  11       44.23       37.21     14.80 o 
   6   7  11      195.01      227.88     24.50 o 
   7   7  11      219.68      206.27     48.68 o 
 -17   8  11       15.26        8.55     23.90 o 
 -16   8  11        2.27       18.91     17.36 o 
 -15   8  11       13.34        0.89     12.83 o 
 -14   8  11      131.90      160.68     20.83 o 
 -13   8  11       56.89       30.27     16.47 o 
 -12   8  11       80.71      134.99     29.96 o 
 -11   8  11      168.46      218.14     26.65 o 
 -10   8  11       11.40       29.07     16.83 o 
  -9   8  11       25.29       21.54     15.02 o 
  -8   8  11        6.77      -16.86     11.24 o 
  -7   8  11      252.48      239.45     26.95 o 
  -6   8  11      505.68      542.54     24.93 o 
  -5   8  11      372.46      390.77     21.40 o 
  -4   8  11      103.29       91.53     13.44 o 
  -3   8  11      319.63      279.89     19.37 o 
  -2   8  11      211.04      201.43     17.81 o 
  -1   8  11        4.99       28.91     10.69 o 
   0   8  11      311.40      322.44     41.62 o 
   1   8  11      213.96      199.40     15.07 o 
   2   8  11       42.10       58.72     15.40 o 
   3   8  11       23.59       25.20     13.14 o 
   4   8  11        0.28      -12.03     11.35 o 
   5   8  11      205.69      215.33     24.16 o 
   6   8  11        3.83        5.67     13.94 o 
   7   8  11        5.04       10.05     14.23 o 
 -16   9  11      373.51      532.25     53.63 o 
 -15   9  11       39.54       10.42     26.14 o 
 -14   9  11      955.69      945.07     46.92 o 
 -13   9  11        6.07       19.85     29.99 o 
 -12   9  11      874.23      974.65     67.62 o 
 -11   9  11       65.91       52.38     32.00 o 
 -10   9  11      499.10      523.23     36.98 o 
  -9   9  11       13.86      -12.47     13.97 o 
  -8   9  11      806.29      847.53     49.49 o 
  -7   9  11      690.27      682.88     39.65 o 
  -6   9  11     1062.11     1121.41     40.37 o 
  -5   9  11        3.91        0.65     13.60 o 
  -4   9  11      212.95      200.32     20.32 o 
  -3   9  11       26.90       28.88     20.02 o 
  -2   9  11     1226.18     1266.10     75.56 o 
  -1   9  11       31.04       46.36     13.81 o 
   0   9  11     1668.56     1777.70     54.04 o 
   1   9  11       43.48       33.41     12.52 o 
   2   9  11      863.20      996.55     46.78 o 
   3   9  11       29.15       34.42     14.36 o 
   4   9  11      314.72      329.19     41.62 o 
   5   9  11       64.07       80.50     19.07 o 
   6   9  11      657.11      750.97     39.77 o 
 -16  10  11       14.15       29.34     26.49 o 
 -15  10  11       10.27        0.31     17.10 o 
 -14  10  11        0.09        8.57     16.37 o 
 -13  10  11        8.06        5.68     16.87 o 
 -12  10  11       33.38       49.89     18.97 o 
 -11  10  11       18.70       18.76     15.89 o 
 -10  10  11       66.01       44.66     18.51 o 
  -9  10  11      200.59      232.45     27.95 o 
  -8  10  11      540.44      508.02     50.98 o 
  -7  10  11      261.24      254.89     50.26 o 
  -6  10  11      345.02      322.87     24.50 o 
  -5  10  11       19.88       40.62     13.79 o 
  -4  10  11        1.24       -1.28     10.87 o 
  -3  10  11      158.90      134.84     19.30 o 
  -2  10  11      118.71      155.60     19.85 o 
  -1  10  11       18.56      -10.57     11.43 o 
   0  10  11       69.18       61.74     17.00 o 
   1  10  11        6.36       -3.86     11.53 o 
   2  10  11       48.93       38.15     20.34 o 
   3  10  11       95.84      126.68     19.95 o 
   4  10  11      158.71      174.73     43.17 o 
   5  10  11       26.22       35.13     15.87 o 
 -15  11  11       17.26       25.49     18.18 o 
 -14  11  11      311.94      314.75     38.18 o 
 -13  11  11      384.38      389.00     48.87 o 
 -12  11  11      513.71      534.54     49.97 o 
 -11  11  11        6.83       -0.67     15.47 o 
 -10  11  11      949.13      846.73     63.54 o 
  -9  11  11        3.55      -14.32     17.88 o 
  -8  11  11      403.22      421.87     48.39 o 
  -7  11  11      317.48      281.44     40.84 o 
  -6  11  11      279.55      255.76     23.86 o 
  -5  11  11       32.02       42.23     14.42 o 
  -4  11  11     2245.44     2388.58     63.90 o 
  -3  11  11        1.72       -0.10     11.59 o 
  -2  11  11      269.51      282.64     25.43 o 
  -1  11  11       85.63       82.31     17.45 o 
   0  11  11      501.34      527.41     55.90 o 
   1  11  11        7.73       25.72     17.81 o 
   2  11  11      251.49      243.36     35.88 o 
   3  11  11        0.43       15.66     13.71 o 
   4  11  11       58.06       89.87     23.12 o 
 -14  12  11        0.03      -20.04     15.20 o 
 -13  12  11        1.35       -0.04     26.07 o 
 -12  12  11       71.25       90.16     24.14 o 
 -11  12  11       19.67       -9.13     22.93 o 
 -10  12  11       59.12       22.09     25.33 o 
  -9  12  11       66.12       84.53     30.06 o 
  -8  12  11       27.78       79.54     29.99 o 
  -7  12  11      121.56      121.54     19.78 o 
  -6  12  11       73.67       79.72     25.23 o 
  -5  12  11        1.29      -11.09     11.89 o 
  -4  12  11      126.82      171.29     21.94 o 
  -3  12  11      168.72      188.06     39.61 o 
  -2  12  11        0.32       -5.12     11.62 o 
  -1  12  11       19.79       14.16     14.05 o 
   0  12  11        3.44      -14.30     12.38 o 
   1  12  11      285.66      255.86     35.04 o 
   2  12  11      217.73      219.26     35.24 o 
   3  12  11       34.01       20.66     20.79 o 
 -12  13  11      439.07      402.96     50.85 o 
 -11  13  11        1.82       14.90     22.54 o 
 -10  13  11      237.16      287.08     45.47 o 
  -9  13  11      153.47      154.29     37.31 o 
  -8  13  11       92.30       68.01     28.76 o 
  -7  13  11        0.23       -4.31     12.71 o 
  -6  13  11     1214.15     1399.50     51.32 o 
  -5  13  11       73.31       84.49     19.30 o 
  -4  13  11      482.14      509.43     33.51 o 
  -3  13  11       14.28       -3.14     22.83 o 
  -2  13  11      491.22      451.40     31.78 o 
  -1  13  11       24.03       19.53     14.80 o 
   0  13  11      422.29      528.07     50.91 o 
   1  13  11       28.91       12.11     19.63 o 
   2  13  11      173.94      221.01     35.17 o 
 -11  14  11        0.25       10.49     20.34 o 
 -10  14  11       22.94       42.69     24.03 o 
  -9  14  11      187.71      207.15     41.97 o 
  -8  14  11       96.61      116.72     36.08 o 
  -7  14  11       22.49       25.29     16.08 o 
  -6  14  11       42.09       36.34     16.41 o 
  -5  14  11       23.52        0.21     14.69 o 
  -4  14  11      136.70      117.19     20.96 o 
  -3  14  11       54.50       67.49     33.03 o 
  -2  14  11       22.81       53.34     31.74 o 
  -1  14  11        8.37        2.13     15.22 o 
   0  14  11      133.51      143.84     46.22 o 
  -8  15  11      503.68      549.98    112.55 o 
  -7  15  11        0.14       10.61     25.97 o 
  -6  15  11      407.34      382.41     32.37 o 
  -5  15  11        6.01        5.94     15.11 o 
  -4  15  11      360.40      372.92     31.55 o 
  -3  15  11       14.78       24.39     16.82 o 
 -19   0  12       44.72       82.26     38.15 o 
 -18   0  12       12.27       29.15     28.89 o 
 -16   0  12      412.12      297.83     39.12 o 
 -15   0  12      204.33      210.45     35.04 o 
 -14   0  12     1617.94     1864.07     86.02 o 
 -13   0  12      224.77      181.37     32.78 o 
 -12   0  12       60.26       61.86     23.71 o 
 -11   0  12       39.23        8.42     16.71 o 
 -10   0  12     2487.23     2450.48     97.49 o 
  -9   0  12      371.15      276.78     36.66 o 
  -8   0  12       45.39      111.48     27.85 o 
  -7   0  12      283.90      262.59     35.17 o 
  -6   0  12      179.52      154.03     29.80 o 
  -5   0  12      283.74      246.92     34.46 o 
  -4   0  12     1214.25     1226.76     66.13 o 
  -3   0  12      377.43      328.41     37.76 o 
  -2   0  12     1704.15     1737.38     77.41 o 
  -1   0  12       72.89       75.96     14.66 o 
   0   0  12      504.51      502.28     26.97 o 
   1   0  12     1829.96     1791.51    135.44 o 
   2   0  12      219.97      238.69     29.21 o 
   3   0  12       13.03       -4.02     15.16 o 
   4   0  12     1214.50     1240.49     62.25 o 
   5   0  12       91.36       65.03     23.77 o 
   6   0  12      322.92      338.77     38.48 o 
   7   0  12       80.12       70.15     24.74 o 
 -19   1  12        6.37      -23.78     17.13 o 
 -18   1  12      143.42      169.50     30.43 o 
 -17   1  12        0.40       -6.61     23.19 o 
 -16   1  12       99.80      103.35     20.19 o 
 -15   1  12        0.33        5.62     13.53 o 
 -14   1  12        0.01       -2.10     12.39 o 
 -13   1  12       14.44       11.14     13.24 o 
 -12   1  12       77.65      119.09     20.27 o 
 -11   1  12       59.21       50.43     16.27 o 
 -10   1  12      146.00      114.47     20.50 o 
  -9   1  12       84.04       93.17     25.00 o 
  -8   1  12       40.71       32.50     13.40 o 
  -7   1  12      380.60      347.57     27.21 o 
  -6   1  12      346.56      293.34     25.81 o 
  -5   1  12     2014.48     1825.15     56.70 o 
  -4   1  12        0.26       -5.43     10.12 o 
  -3   1  12       71.88       66.50     15.54 o 
  -2   1  12       21.00        1.51     11.63 o 
  -1   1  12      136.62      155.12     15.31 o 
   0   1  12       17.65        9.70      8.21 o 
   1   1  12      348.74      364.40     28.41 o 
   2   1  12       99.82       85.51     15.77 o 
   3   1  12      221.92      254.26     22.14 o 
   4   1  12       10.97       -5.77     11.76 o 
   5   1  12       58.73       54.64     15.44 o 
   6   1  12      118.57      102.66     21.15 o 
   7   1  12       14.80       -9.10     12.11 o 
 -19   2  12       89.87       72.33     24.98 o 
 -18   2  12      226.66      228.89     35.30 o 
 -17   2  12       51.45       23.19     25.72 o 
 -16   2  12      539.49      581.28     36.76 o 
 -15   2  12       74.93       42.54     16.46 o 
 -14   2  12      199.65      171.93     36.69 o 
 -13   2  12       90.82       80.18     35.01 o 
 -12   2  12     1682.07     1682.82     57.14 o 
 -11   2  12      184.56      160.72     38.83 o 
 -10   2  12      369.02      392.79     29.99 o 
  -9   2  12     1439.32     1319.58     49.71 o 
  -8   2  12     1176.52     1172.48     64.45 o 
  -7   2  12       10.94       24.00     13.60 o 
  -6   2  12     2466.54     2513.96    148.72 o 
  -5   2  12      658.73      717.72     36.28 o 
  -4   2  12     1462.86     1564.47     52.14 o 
  -3   2  12      328.80      359.28     26.98 o 
  -2   2  12     2743.00     2824.44     53.45 o 
  -1   2  12     1175.26     1148.46     33.62 o 
   0   2  12     1813.51     1886.54     36.60 o 
   1   2  12      247.43      230.54     14.88 o 
   2   2  12     1718.20     1696.78     48.38 o 
   3   2  12       43.95       96.74     20.50 o 
   4   2  12     1111.94     1141.22     42.37 o 
   5   2  12       59.22       65.62     16.35 o 
   6   2  12      488.04      520.88     32.82 o 
   7   2  12        0.05        6.71     13.65 o 
 -18   3  12      158.18      196.98     47.22 o 
 -17   3  12        1.07       26.70     17.73 o 
 -16   3  12       10.14       12.39     12.96 o 
 -15   3  12       16.47       34.21     15.35 o 
 -14   3  12       43.88       46.21     16.10 o 
 -13   3  12      172.14      158.83     22.83 o 
 -12   3  12      137.57      101.21     20.36 o 
 -11   3  12      290.54      288.62     27.02 o 
 -10   3  12      248.51      289.65     27.30 o 
  -9   3  12        7.78       -3.56     12.92 o 
  -8   3  12       12.04        2.46     12.25 o 
  -7   3  12       38.28       63.01     22.19 o 
  -6   3  12     1436.15     1400.44     51.07 o 
  -5   3  12      482.68      469.35     31.28 o 
  -4   3  12      177.30      210.65     23.42 o 
  -3   3  12        6.08       17.65     12.34 o 
  -2   3  12      190.41      190.39     16.38 o 
  -1   3  12      285.10      271.97     18.55 o 
   0   3  12        4.88       -1.67      7.58 o 
   1   3  12       11.18       -0.85      7.62 o 
   2   3  12       60.64       61.37     14.84 o 
   3   3  12      137.74      140.86     26.14 o 
   4   3  12      244.49      239.58     23.16 o 
   5   3  12      201.22      195.19     22.63 o 
   6   3  12        1.07        7.01     13.70 o 
   7   3  12        4.81      -19.80     22.67 o 
 -18   4  12       89.48       46.05     31.42 o 
 -17   4  12       89.15       50.19     19.00 o 
 -16   4  12      127.35      124.78     18.98 o 
 -15   4  12        5.28      -15.43     12.02 o 
 -14   4  12     1046.66     1123.83     48.55 o 
 -13   4  12       35.20       10.75     14.10 o 
 -12   4  12      484.90      471.22     33.68 o 
 -11   4  12      456.00      429.08     32.15 o 
 -10   4  12      994.29     1002.98     95.22 o 
  -9   4  12      102.13      109.08     35.63 o 
  -8   4  12     1384.36     1397.77     61.54 o 
  -7   4  12        2.66       -4.32     11.74 o 
  -6   4  12        7.92       -4.86     10.88 o 
  -5   4  12      258.24      259.16     25.82 o 
  -4   4  12      874.26      956.90    102.38 o 
  -3   4  12     1095.83     1059.19     32.30 o 
  -2   4  12      504.99      542.42     24.37 o 
  -1   4  12        4.97        2.19      8.88 o 
   0   4  12      547.04      573.26     25.45 o 
   1   4  12      294.91      273.67     16.13 o 
   2   4  12     1466.18     1538.15     56.77 o 
   3   4  12      148.07      182.46     21.67 o 
   4   4  12      796.31      825.67     40.97 o 
   5   4  12       27.30       28.02     15.64 o 
   6   4  12     1080.94     1081.69     44.82 o 
   7   4  12       65.54       95.39     26.04 o 
 -18   5  12        8.56       53.05     32.58 o 
 -17   5  12        1.11       -8.24     15.44 o 
 -16   5  12        5.63        4.85     11.72 o 
 -15   5  12       17.79       19.70     12.90 o 
 -14   5  12       12.42        6.20     16.81 o 
 -13   5  12      165.58      164.11     32.55 o 
 -12   5  12      104.16       65.61     18.16 o 
 -11   5  12      664.93      617.20     37.19 o 
 -10   5  12        0.87       15.99     13.93 o 
  -9   5  12       55.74       32.25     15.32 o 
  -8   5  12        6.39       -8.35     11.50 o 
  -7   5  12       81.09       88.15     19.03 o 
  -6   5  12       38.49       48.13     14.91 o 
  -5   5  12      251.74      222.44     24.52 o 
  -4   5  12      139.12      113.93     20.07 o 
  -3   5  12        0.13        7.67      8.87 o 
  -2   5  12      364.80      395.23     29.83 o 
  -1   5  12      136.57      133.16     15.66 o 
   0   5  12      421.67      410.57     22.77 o 
   1   5  12       33.42       32.45     17.88 o 
   2   5  12        7.85       15.81     12.52 o 
   3   5  12       15.51       20.54     13.28 o 
   4   5  12        1.44        0.32     13.54 o 
   5   5  12        3.40       -5.12     12.91 o 
   6   5  12       20.54       12.04     15.41 o 
   7   5  12        1.42       30.81     14.89 o 
 -18   6  12      244.35      281.57     52.60 o 
 -17   6  12        6.26        3.78     17.76 o 
 -16   6  12      189.27      191.06     22.24 o 
 -15   6  12       99.14       92.98     23.76 o 
 -14   6  12      198.57      140.23     20.29 o 
 -13   6  12      158.47       97.61     21.68 o 
 -12   6  12      338.81      328.39     30.54 o 
 -11   6  12       31.65       29.53     15.68 o 
 -10   6  12     1624.29     1688.11     59.94 o 
  -9   6  12      227.01      246.99     27.05 o 
  -8   6  12     1188.71     1138.06     49.35 o 
  -7   6  12      207.75      184.64     24.82 o 
  -6   6  12     1597.70     1720.75     59.34 o 
  -5   6  12      130.04      131.43     21.28 o 
  -4   6  12      377.68      365.08     49.07 o 
  -3   6  12      641.56      607.85     40.45 o 
  -2   6  12     2034.83     2137.89     48.80 o 
  -1   6  12        1.77       12.32     13.59 o 
   0   6  12     2192.97     2415.15     52.73 o 
   1   6  12      153.60      133.68     19.02 o 
   2   6  12      453.51      530.86     29.51 o 
   3   6  12       22.90       39.46     13.97 o 
   4   6  12     1604.57     1639.40     53.03 o 
   5   6  12      100.27      123.23     21.20 o 
   6   6  12      314.93      261.90     36.40 o 
 -17   7  12       15.30       22.86     19.42 o 
 -16   7  12       13.80       11.37     14.10 o 
 -15   7  12       67.77       61.87     16.45 o 
 -14   7  12       27.10       12.46     12.83 o 
 -13   7  12      279.79      325.66     37.73 o 
 -12   7  12      135.22      133.52     23.52 o 
 -11   7  12        1.57        2.08     12.48 o 
 -10   7  12      306.19      219.98     27.19 o 
  -9   7  12      315.89      273.94     37.67 o 
  -8   7  12        5.80       -3.03     13.79 o 
  -7   7  12      300.57      327.62     30.28 o 
  -6   7  12        9.79       31.84     17.33 o 
  -5   7  12       14.80       27.24     14.19 o 
  -4   7  12      882.08      957.07     32.53 o 
  -3   7  12       52.92       75.75     18.57 o 
  -2   7  12      554.23      545.36     26.23 o 
  -1   7  12       67.89       46.58     12.56 o 
   0   7  12       31.04       30.41     18.57 o 
   1   7  12       18.76       -6.47     13.31 o 
   2   7  12      267.22      313.38     36.92 o 
   3   7  12      209.16      198.83     22.34 o 
   4   7  12        9.74       11.70     14.77 o 
   5   7  12      212.08      240.15     58.07 o 
   6   7  12        1.79      -12.79     15.29 o 
 -16   8  12      271.61      305.26     27.50 o 
 -15   8  12        2.90        2.63     16.26 o 
 -14   8  12      273.64      296.17     34.69 o 
 -13   8  12        1.46       -9.55     13.69 o 
 -12   8  12      270.15      282.40     41.13 o 
 -11   8  12       22.26        0.84     18.62 o 
 -10   8  12      251.31      299.95     76.21 o 
  -9   8  12       23.97       41.93     17.69 o 
  -8   8  12     1411.53     1471.10     57.33 o 
  -7   8  12      281.50      309.52     30.16 o 
  -6   8  12      452.67      479.82     35.11 o 
  -5   8  12      141.99      155.27     23.68 o 
  -4   8  12      764.86      789.44     31.76 o 
  -3   8  12       21.63        3.42     12.67 o 
  -2   8  12     1029.68     1073.09     46.47 o 
  -1   8  12       13.80       14.25     14.63 o 
   0   8  12     1489.53     1544.10     43.49 o 
   1   8  12        0.02        8.18     13.59 o 
   2   8  12     2098.98     2130.04     85.11 o 
   3   8  12       82.49       70.71     17.53 o 
   4   8  12      312.25      334.35     51.53 o 
   5   8  12       11.54       34.68     15.82 o 
 -16   9  12       25.66        4.21     21.44 o 
 -15   9  12        0.04       -6.79     14.98 o 
 -14   9  12       76.79       67.54     42.39 o 
 -13   9  12      149.08      154.04     27.25 o 
 -12   9  12        0.01       17.48     17.28 o 
 -11   9  12       56.27       65.57     20.33 o 
 -10   9  12        1.03       22.85     18.07 o 
  -9   9  12       19.27       28.49     16.00 o 
  -8   9  12        1.06      -10.06     15.18 o 
  -7   9  12        0.05       33.07     16.78 o 
  -6   9  12       56.23       33.62     16.86 o 
  -5   9  12       33.59       36.04     12.28 o 
  -4   9  12       17.42       29.29     11.48 o 
  -3   9  12      201.99      222.18     19.80 o 
  -2   9  12      156.42      182.18     18.70 o 
  -1   9  12        0.79       13.34     11.34 o 
   0   9  12      322.06      365.32     30.02 o 
   1   9  12        3.42        7.08     14.86 o 
   2   9  12       13.45       12.63     20.79 o 
   3   9  12       45.23       17.88     19.37 o 
   4   9  12       16.46       25.42     15.11 o 
 -15  10  12        2.51        1.33     20.86 o 
 -14  10  12       11.86       27.43     18.83 o 
 -13  10  12        1.72        5.57     17.83 o 
 -12  10  12      329.23      339.54     59.82 o 
 -11  10  12      127.37      132.90     33.49 o 
 -10  10  12      445.84      494.51     38.58 o 
  -9  10  12      126.14      164.22     25.96 o 
  -8  10  12      203.32      174.96     26.81 o 
  -7  10  12       15.51       21.74     16.93 o 
  -6  10  12     1798.71     1795.75     65.62 o 
  -5  10  12      169.62      143.76     18.83 o 
  -4  10  12      645.91      681.38     30.45 o 
  -3  10  12      121.50       94.23     15.43 o 
  -2  10  12      672.40      694.14     45.02 o 
  -1  10  12        1.19        8.65     19.21 o 
   0  10  12     1594.96     1756.67     49.12 o 
   1  10  12       98.77       84.63     19.77 o 
   2  10  12      271.14      270.76     37.44 o 
   3  10  12       13.85       33.62     21.63 o 
 -14  11  12       94.03       63.55     22.22 o 
 -13  11  12       13.15        2.45     17.94 o 
 -12  11  12        5.08      -22.48     15.44 o 
 -11  11  12       40.86       35.07     28.63 o 
 -10  11  12       35.50       27.54     27.89 o 
  -9  11  12       88.59      121.98     24.92 o 
  -8  11  12       28.74       -4.14     16.91 o 
  -7  11  12      154.69      181.56     37.76 o 
  -6  11  12        2.61        5.83     21.05 o 
  -5  11  12       32.10       26.98     15.00 o 
  -4  11  12       51.87       63.09     21.83 o 
  -3  11  12       18.23       18.12     14.72 o 
  -2  11  12       65.32       53.94     16.24 o 
  -1  11  12       19.13       13.99     14.21 o 
   0  11  12       87.41      100.44     19.57 o 
   1  11  12       41.65       36.24     17.34 o 
   2  11  12        0.03       -8.81     19.04 o 
 -13  12  12       50.27       42.17     24.23 o 
 -12  12  12      251.65      293.12     62.47 o 
 -11  12  12      123.05      129.50     26.60 o 
 -10  12  12      129.90      174.57     28.97 o 
  -9  12  12       66.03       66.72     31.87 o 
  -8  12  12      196.64      190.95     40.29 o 
  -7  12  12        1.46       24.74     25.46 o 
  -6  12  12      830.93      872.90     66.85 o 
  -5  12  12       84.09      101.00     28.76 o 
  -4  12  12      859.54      861.97     51.43 o 
  -3  12  12        0.18       13.99     17.52 o 
  -2  12  12      267.11      262.65     37.76 o 
  -1  12  12       31.00       29.97     19.59 o 
   0  12  12      239.23      239.91     26.31 o 
   1  12  12       31.45       45.21     24.74 o 
 -11  13  12        0.65       23.97     16.06 o 
 -10  13  12      112.11      151.96     37.70 o 
  -9  13  12       21.53        6.80     22.93 o 
  -8  13  12       33.14       20.86     25.78 o 
  -7  13  12      134.90      167.89     39.51 o 
  -6  13  12       71.59       56.78     29.08 o 
  -5  13  12        0.04       -8.91     13.04 o 
  -4  13  12       94.83       79.84     29.89 o 
  -3  13  12       15.39        9.23     14.25 o 
  -2  13  12       47.05       50.39     17.91 o 
  -1  13  12        0.12        4.34     14.94 o 
  -8  14  12      324.36      330.74     50.33 o 
  -7  14  12       90.28      101.18     34.52 o 
  -6  14  12      488.65      445.68     33.39 o 
  -5  14  12        7.98       14.50     15.94 o 
  -4  14  12      237.16      286.35     29.22 o 
 -18   1  13      278.33      287.27     53.31 o 
 -17   1  13       11.91       -5.67     14.16 o 
 -16   1  13      753.63      809.52     43.47 o 
 -15   1  13        5.44        5.99     14.51 o 
 -14   1  13      536.41      546.47     35.89 o 
 -13   1  13       18.77        5.02     13.15 o 
 -12   1  13      719.72      753.59     40.39 o 
 -11   1  13      118.09      107.01     19.84 o 
 -10   1  13     1261.58     1292.46     51.66 o 
  -9   1  13      163.18      170.46     26.46 o 
  -8   1  13     1683.03     1609.82     56.72 o 
  -7   1  13      102.31      100.20     19.31 o 
  -6   1  13     1617.10     1549.36     54.60 o 
  -5   1  13       42.53       33.55     21.93 o 
  -4   1  13     1292.50     1291.06     49.38 o 
  -3   1  13        2.02       -2.26     12.73 o 
  -2   1  13     1552.00     1508.67     53.10 o 
  -1   1  13       15.98       34.61     18.14 o 
   0   1  13      218.12      255.27     34.11 o 
   1   1  13      443.26      450.89     26.54 o 
   2   1  13      269.61      365.32     25.11 o 
   3   1  13       48.98       23.61     16.00 o 
   4   1  13      178.94      186.85     26.10 o 
   5   1  13        9.56       20.44     25.94 o 
   6   1  13      451.56      519.33     33.74 o 
 -18   2  13        7.65       16.65     24.61 o 
 -17   2  13       10.85       18.38     15.61 o 
 -16   2  13        1.69      -10.62     14.38 o 
 -15   2  13      118.93      166.29     24.84 o 
 -14   2  13       12.03       11.22     14.29 o 
 -13   2  13      104.25       59.75     17.99 o 
 -12   2  13       31.35       12.79     13.41 o 
 -11   2  13        0.71        0.55     11.52 o 
 -10   2  13       99.39      124.31     21.80 o 
  -9   2  13       70.20       37.36     18.91 o 
  -8   2  13       54.02       45.88     17.36 o 
  -7   2  13       19.89       12.26     12.88 o 
  -6   2  13        5.18      -11.82     26.59 o 
  -5   2  13      488.53      520.02     33.62 o 
  -4   2  13       36.68       43.12     15.78 o 
  -3   2  13       27.02       16.66     12.97 o 
  -2   2  13       26.40       26.36     13.88 o 
  -1   2  13       24.61       11.45     12.71 o 
   0   2  13      209.18      224.40     18.33 o 
   1   2  13       46.82       45.80     19.63 o 
   2   2  13       19.32       35.21     12.96 o 
   3   2  13       50.98       40.69     13.94 o 
   4   2  13        5.86       19.68     12.90 o 
   5   2  13        3.73        3.67     12.31 o 
   6   2  13        0.81        5.09     14.04 o 
 -18   3  13      228.18      196.65     44.18 o 
 -17   3  13        6.56       12.95     13.16 o 
 -16   3  13       69.26       60.83     19.30 o 
 -15   3  13       15.49       25.19     21.38 o 
 -14   3  13      894.74      935.93     45.37 o 
 -13   3  13      254.15      223.10     26.45 o 
 -12   3  13      461.22      465.40     52.79 o 
 -11   3  13       15.49       23.32     14.33 o 
 -10   3  13      182.38      207.21     25.28 o 
  -9   3  13      132.81      126.56     21.44 o 
  -8   3  13     1525.14     1443.83     61.31 o 
  -7   3  13       22.59       40.66     28.18 o 
  -6   3  13     1352.45     1265.70     50.50 o 
  -5   3  13       10.22       10.21     19.11 o 
  -4   3  13     1155.05     1120.48     50.10 o 
  -3   3  13        2.36      -16.46     17.97 o 
  -2   3  13      155.18      189.60     43.88 o 
  -1   3  13        8.19       18.66     28.79 o 
   0   3  13     1545.93     1635.62     42.87 o 
   1   3  13        0.01        9.85     17.23 o 
   2   3  13      355.52      377.47     26.25 o 
   3   3  13      125.41      118.66     19.37 o 
   4   3  13      281.11      293.94     37.02 o 
   5   3  13       71.01       61.85     16.69 o 
 -17   4  13        3.36       11.93     13.50 o 
 -16   4  13        1.99        8.74     17.23 o 
 -15   4  13       19.33        1.21     13.85 o 
 -14   4  13       28.67       22.31     15.00 o 
 -13   4  13       91.50       41.23     18.08 o 
 -12   4  13        0.04       -5.89     12.96 o 
 -11   4  13       16.88      -11.34     12.70 o 
 -10   4  13       63.32       97.74     24.45 o 
  -9   4  13       59.96       33.43     34.56 o 
  -8   4  13      262.75      210.28     26.13 o 
  -7   4  13        6.97       -3.10     13.12 o 
  -6   4  13        5.50        5.17     19.66 o 
  -5   4  13        0.06      -16.13     10.75 o 
  -4   4  13       76.83       66.92     19.66 o 
  -3   4  13      805.35      808.72     40.60 o 
  -2   4  13      164.06      211.33     24.45 o 
  -1   4  13       40.60       58.08     13.15 o 
   0   4  13        3.30        0.04     17.53 o 
   1   4  13        1.83       -4.86     16.13 o 
   2   4  13       83.76       62.31     22.22 o 
   3   4  13       13.88       39.72     14.32 o 
   4   4  13        0.08       -2.90     17.72 o 
   5   4  13       22.17        5.20     17.23 o 
 -17   5  13        6.80      -17.74     15.48 o 
 -16   5  13      329.65      305.83     26.51 o 
 -15   5  13       29.58       28.03     17.46 o 
 -14   5  13      280.65      342.91     32.33 o 
 -13   5  13        0.56        3.03     14.54 o 
 -12   5  13      564.49      524.27     41.97 o 
 -11   5  13        1.60       -3.53     13.60 o 
 -10   5  13      655.68      648.43     68.21 o 
  -9   5  13      188.89      170.41     24.50 o 
  -8   5  13      725.20      743.18     41.52 o 
  -7   5  13       14.36        2.17     13.28 o 
  -6   5  13     1587.81     1604.89     57.89 o 
  -5   5  13       56.61       56.58     30.70 o 
  -4   5  13      268.53      296.24     54.05 o 
  -3   5  13      317.13      308.36     28.46 o 
  -2   5  13     1717.88     1682.90     66.88 o 
  -1   5  13        2.10       -1.50     14.66 o 
   0   5  13      472.03      499.76     46.66 o 
   1   5  13       77.12       94.64     23.84 o 
   2   5  13      206.78      199.31     31.74 o 
   3   5  13        0.30      -14.12     11.91 o 
   4   5  13      676.29      707.78     36.75 o 
   5   5  13      229.99      239.90     58.10 o 
 -17   6  13       23.29      -12.07     33.33 o 
 -16   6  13        0.17       -7.08     12.91 o 
 -15   6  13        9.37        8.77     13.36 o 
 -14   6  13       82.35       58.33     19.94 o 
 -13   6  13       19.44        9.95     14.89 o 
 -12   6  13      101.29      101.84     22.31 o 
 -11   6  13        0.47       15.12     15.11 o 
 -10   6  13      117.91      124.32     23.05 o 
  -9   6  13       69.18       26.47     26.91 o 
  -8   6  13       43.94       60.87     18.72 o 
  -7   6  13       17.89       15.12     13.97 o 
  -6   6  13        8.52       12.42     14.98 o 
  -5   6  13      205.26      203.02     25.99 o 
  -4   6  13      151.52      150.87     23.42 o 
  -3   6  13      270.06      226.40     26.45 o 
  -2   6  13       75.09       73.81     13.90 o 
  -1   6  13       25.68       -0.05     10.73 o 
   0   6  13        0.19        4.63     10.29 o 
   1   6  13        9.90       22.93     18.59 o 
   2   6  13        7.60        5.57     17.29 o 
   3   6  13       24.24       39.32     21.25 o 
   4   6  13       66.34       38.14     15.32 o 
 -16   7  13      132.33      137.44     21.98 o 
 -15   7  13        5.52        0.88     13.51 o 
 -14   7  13      258.41      285.21     26.13 o 
 -13   7  13        0.11       14.44     15.04 o 
 -12   7  13      400.98      405.43     34.95 o 
 -11   7  13       62.34       48.95     18.46 o 
 -10   7  13      600.00      590.02     53.76 o 
  -9   7  13        6.02       22.11     15.29 o 
  -8   7  13      507.74      568.85     38.10 o 
  -7   7  13       86.00       90.88     20.88 o 
  -6   7  13      471.85      367.82     32.26 o 
  -5   7  13       33.67       15.95     15.43 o 
  -4   7  13     1001.48     1052.78     85.53 o 
  -3   7  13       25.14       25.84     33.13 o 
  -2   7  13      745.35      762.15     31.31 o 
  -1   7  13       19.92        9.97     11.15 o 
   0   7  13     1027.63      996.25     36.20 o 
   1   7  13      110.55      124.88     27.72 o 
   2   7  13      802.40      884.56     55.38 o 
   3   7  13        0.07        4.79     18.78 o 
   4   7  13      164.63      219.07     36.34 o 
 -15   8  13        1.78        1.52     15.77 o 
 -14   8  13       77.42      104.86     56.16 o 
 -13   8  13        5.64       12.82     17.77 o 
 -12   8  13      313.48      289.78     31.90 o 
 -11   8  13       23.95       44.07     18.33 o 
 -10   8  13        1.56        3.95     15.27 o 
  -9   8  13       23.94       27.77     16.37 o 
  -8   8  13      145.55      130.51     23.47 o 
  -7   8  13        3.66      -11.99     14.39 o 
  -6   8  13        6.35       -0.27     14.75 o 
  -5   8  13        0.68      -13.78     13.81 o 
  -4   8  13        6.14      -14.19     13.58 o 
  -3   8  13        9.63       -1.92     16.65 o 
  -2   8  13      262.31      274.93     21.87 o 
  -1   8  13      162.95      139.54     17.95 o 
   0   8  13       38.04       15.08     15.53 o 
   1   8  13       12.91        1.94     17.04 o 
   2   8  13        6.44       28.11     20.79 o 
   3   8  13       25.05       67.04     24.94 o 
 -15   9  13       25.19       18.74     18.21 o 
 -14   9  13      105.89       81.23     23.40 o 
 -13   9  13       63.38       82.74     22.60 o 
 -12   9  13      432.35      487.41     39.15 o 
 -11   9  13       10.32       11.59     17.66 o 
 -10   9  13      482.34      537.72     48.71 o 
  -9   9  13       74.72      130.18     38.99 o 
  -8   9  13      254.64      213.44     29.40 o 
  -7   9  13       77.14       74.00     38.86 o 
  -6   9  13      230.07      250.49     30.47 o 
  -5   9  13       17.47       14.92     16.01 o 
  -4   9  13      535.54      539.39     38.86 o 
  -3   9  13       26.54       33.56     13.07 o 
  -2   9  13      190.47      181.14     19.75 o 
  -1   9  13       54.71       49.26     14.43 o 
   0   9  13      374.78      367.39     30.27 o 
   1   9  13       18.88        5.25     19.63 o 
   2   9  13      196.11      113.03     29.08 o 
 -14  10  13       42.05       21.08     18.11 o 
 -13  10  13        3.13       -2.79     16.32 o 
 -12  10  13        4.16       -5.14     18.56 o 
 -11  10  13       15.08       38.38     19.67 o 
 -10  10  13       33.52        5.56     17.40 o 
  -9  10  13       16.51       11.46     16.33 o 
  -8  10  13        0.09       -9.34     29.12 o 
  -7  10  13       25.60       12.00     18.58 o 
  -6  10  13        6.09       17.56     23.64 o 
  -5  10  13      153.47      188.64     28.11 o 
  -4  10  13       12.78       40.42     17.43 o 
  -3  10  13       14.51       25.42     12.78 o 
  -2  10  13       17.15        6.30     17.25 o 
  -1  10  13       13.10       -0.79     11.77 o 
   0  10  13       11.29        6.59     15.03 o 
   1  10  13        5.52        5.12     18.27 o 
 -12  11  13      282.02      294.23     35.17 o 
 -11  11  13        0.77      -20.50     13.67 o 
 -10  11  13      420.60      472.81     41.17 o 
  -9  11  13      153.95      158.82     28.64 o 
  -8  11  13      183.13      217.12     53.86 o 
  -7  11  13       64.12       57.17     20.63 o 
  -6  11  13      565.19      576.55     42.96 o 
  -5  11  13       12.17        6.31     25.59 o 
  -4  11  13      785.09      817.81     48.53 o 
  -3  11  13       21.13       34.55     13.91 o 
  -2  11  13      480.96      526.29     30.85 o 
  -1  11  13        4.76       25.03     13.83 o 
   0  11  13      232.37      175.94     36.18 o 
 -10  12  13       19.43       15.45     23.74 o 
  -9  12  13        1.24       -7.67     26.91 o 
  -8  12  13       23.59       36.41     34.52 o 
  -7  12  13        0.84       32.87     19.61 o 
  -6  12  13       46.40       77.68     22.85 o 
  -5  12  13        3.63        1.53     18.27 o 
  -4  12  13       43.32       62.21     15.93 o 
  -3  12  13       41.51       43.16     16.90 o 
  -2  12  13        4.91       13.69     13.87 o 
 -17   0  14      155.16      171.33     36.86 o 
 -16   0  14      880.57      822.70     63.74 o 
 -15   0  14      184.09      200.48     37.89 o 
 -14   0  14      102.33       48.78     26.23 o 
 -13   0  14       14.30        3.30     20.47 o 
 -12   0  14     1470.48     1464.94     82.72 o 
 -11   0  14      107.37      126.05     34.01 o 
 -10   0  14     2578.56     2258.94    100.21 o 
  -9   0  14      277.08      227.42     37.31 o 
  -8   0  14      803.68      807.22     59.53 o 
  -7   0  14        4.58      -13.54     17.04 o 
  -6   0  14      103.18       84.79     26.75 o 
  -5   0  14       96.75       89.58     27.85 o 
  -4   0  14     2128.99     2105.81     92.82 o 
  -3   0  14      206.46      216.54     36.47 o 
  -2   0  14      705.07      649.56     53.57 o 
  -1   0  14       72.58       49.75     22.35 o 
   3   0  14        9.81       17.10     20.99 o 
   4   0  14      285.36      303.60     37.25 o 
 -17   1  14        1.55        8.25     15.16 o 
 -16   1  14       12.65       23.15     17.32 o 
 -15   1  14       10.45       21.31     26.56 o 
 -14   1  14        3.26       -2.38     15.44 o 
 -13   1  14       28.79       33.53     16.30 o 
 -12   1  14       21.52       16.92     15.15 o 
 -11   1  14      141.63      151.08     23.85 o 
 -10   1  14        8.24        2.48     14.48 o 
  -9   1  14      274.27      295.37     29.38 o 
  -8   1  14       13.40       -0.27     14.20 o 
  -7   1  14       64.67       57.08     18.32 o 
  -6   1  14       38.53       60.26     18.38 o 
  -5   1  14      127.42      125.65     22.05 o 
  -4   1  14       10.43        6.51     14.27 o 
  -3   1  14       19.91       25.71     15.04 o 
  -2   1  14      312.23      348.64     30.15 o 
  -1   1  14       63.04       68.62     18.16 o 
   2   1  14      138.53      123.33     27.98 o 
   3   1  14        2.35        7.68     13.66 o 
   4   1  14        3.99        2.28     13.01 o 
 -17   2  14       43.01       70.71     20.31 o 
 -16   2  14      228.33      195.46     27.87 o 
 -15   2  14       17.87       35.26     17.50 o 
 -14   2  14      305.12      248.37     28.89 o 
 -13   2  14       68.30       51.99     17.86 o 
 -12   2  14      757.57      728.14     41.82 o 
 -11   2  14        6.10      -13.73     12.67 o 
 -10   2  14      857.37      814.50     43.03 o 
  -9   2  14       66.00       61.96     18.61 o 
  -8   2  14      629.11      517.54     45.76 o 
  -7   2  14      120.34      171.37     26.33 o 
  -6   2  14     1575.25     1448.93     55.28 o 
  -5   2  14      106.72      115.00     21.26 o 
  -4   2  14      368.15      389.52     30.86 o 
  -3   2  14        0.30       -6.38     12.08 o 
  -2   2  14      825.96      815.11     41.62 o 
  -1   2  14        0.47        0.48     12.91 o 
   2   2  14      121.93      102.21     25.65 o 
   3   2  14        0.22        2.79     16.32 o 
   4   2  14      379.54      442.53     31.29 o 
 -17   3  14        1.14       19.96     18.00 o 
 -16   3  14       17.43       26.84     26.69 o 
 -15   3  14        0.83       -6.91     13.81 o 
 -14   3  14       25.24       38.04     16.79 o 
 -13   3  14       25.52        0.71     17.46 o 
 -12   3  14        0.06       14.10     15.58 o 
 -11   3  14      300.60      260.39     28.97 o 
 -10   3  14       44.21       19.45     15.93 o 
  -9   3  14        2.57       -3.21     12.87 o 
  -8   3  14       55.46       66.29     19.63 o 
  -7   3  14        0.02        9.07     15.25 o 
  -6   3  14       48.30       59.69     18.22 o 
  -5   3  14        2.80        7.99     14.66 o 
  -4   3  14        4.75      -10.16     12.46 o 
  -3   3  14      218.31      215.39     30.64 o 
  -2   3  14       24.79        2.09     14.16 o 
  -1   3  14       69.72       53.94     36.76 o 
   0   3  14       37.73        4.86     20.14 o 
   1   3  14        3.43       22.54     18.33 o 
   2   3  14       17.22       32.00     20.99 o 
   3   3  14        0.43       -5.76     17.88 o 
 -16   4  14      357.19      367.98     34.84 o 
 -15   4  14        0.78        5.47     15.36 o 
 -14   4  14      705.67      775.20     44.49 o 
 -13   4  14       36.97       75.93     21.83 o 
 -12   4  14      299.53      330.13     76.76 o 
 -11   4  14        5.10        8.46     14.82 o 
 -10   4  14     1106.06     1167.66     74.72 o 
  -9   4  14       91.88       81.00     20.93 o 
  -8   4  14     1214.60     1144.11     51.25 o 
  -7   4  14        4.63       20.71     26.56 o 
  -6   4  14      617.09      538.01     37.26 o 
  -5   4  14       43.94       46.00     17.54 o 
  -4   4  14      632.20      617.06     55.41 o 
  -3   4  14        1.02        1.71     13.99 o 
  -2   4  14      482.09      482.69     34.97 o 
  -1   4  14      265.02      253.70     27.93 o 
   0   4  14      404.45      408.53     47.61 o 
   1   4  14        2.94      -11.21     17.75 o 
   2   4  14      405.42      393.63     41.07 o 
   3   4  14        0.60       -9.00     17.88 o 
 -16   5  14      103.57      107.39     23.91 o 
 -15   5  14        2.39       -0.93     14.32 o 
 -14   5  14       30.47       10.03     26.10 o 
 -13   5  14        1.01        5.08     14.91 o 
 -12   5  14       25.57        8.12     15.02 o 
 -11   5  14       66.47       54.70     19.51 o 
 -10   5  14       96.82       82.92     22.01 o 
  -9   5  14        5.20        7.02     15.53 o 
  -8   5  14        1.21       11.23     16.16 o 
  -7   5  14        0.23        8.99     14.92 o 
  -6   5  14       11.24        7.35     15.61 o 
  -5   5  14      280.21      298.68     30.29 o 
  -4   5  14      138.46      161.04     24.82 o 
  -3   5  14       11.91       19.86     15.96 o 
  -2   5  14        2.03        2.31     14.18 o 
  -1   5  14       24.49       41.30     17.14 o 
   0   5  14       20.06       36.73     26.43 o 
   1   5  14       17.54       -2.72     19.04 o 
   2   5  14       95.75       95.61     26.82 o 
   3   5  14        0.22        4.08     20.79 o 
 -16   6  14      206.31      276.40     37.88 o 
 -15   6  14        0.76       -0.63     16.13 o 
 -14   6  14      156.63      153.21     26.61 o 
 -13   6  14        9.59       -7.04     14.28 o 
 -12   6  14      694.48      689.61     44.03 o 
 -11   6  14       82.70       53.99     19.09 o 
 -10   6  14      234.18      258.68     31.07 o 
  -9   6  14        2.71       -9.89     13.94 o 
  -8   6  14     1511.76     1572.16     61.75 o 
  -7   6  14        0.21       -5.62     14.63 o 
  -6   6  14      719.89      716.97     71.12 o 
  -5   6  14        1.09      -10.87     11.38 o 
  -4   6  14      431.07      413.83     33.95 o 
  -3   6  14        9.73       18.37     15.27 o 
  -2   6  14      803.86      718.46     40.72 o 
  -1   6  14       85.22       85.36     21.37 o 
   0   6  14      405.20      462.57     60.11 o 
   1   6  14      260.18      282.09     36.79 o 
   2   6  14      361.35      355.16     41.78 o 
 -15   7  14       41.49       44.41     19.88 o 
 -14   7  14       46.38       65.61     22.26 o 
 -13   7  14       20.82        6.83     16.76 o 
 -12   7  14        2.46       27.11     17.72 o 
 -11   7  14       39.44       25.61     20.11 o 
 -10   7  14       46.47       29.91     18.92 o 
  -9   7  14        2.71      -17.65     11.77 o 
  -8   7  14       63.04       74.69     21.41 o 
  -7   7  14       63.14       68.87     25.42 o 
  -6   7  14       27.18       40.23     18.96 o 
  -5   7  14      165.88      184.51     27.62 o 
  -4   7  14       11.53       13.83     34.30 o 
  -3   7  14        5.02       25.70     17.05 o 
  -2   7  14        0.08      -16.79     13.67 o 
  -1   7  14       15.36        6.00     14.54 o 
   0   7  14       24.48       33.02     16.15 o 
   1   7  14       46.16       55.64     25.00 o 
   2   7  14        1.87       -3.04     21.31 o 
 -14   8  14      526.17      566.82     53.18 o 
 -13   8  14        7.40        1.24     16.83 o 
 -12   8  14      152.95      112.70     25.56 o 
 -11   8  14       10.42        3.69     15.98 o 
 -10   8  14      670.17      726.56     44.50 o 
  -9   8  14        0.08       -7.95     14.12 o 
  -8   8  14       54.19       51.11     22.31 o 
  -7   8  14        9.47      -13.04     26.33 o 
  -6   8  14      258.06      247.59     30.75 o 
  -5   8  14       16.79        7.44     15.75 o 
  -4   8  14      491.02      542.75     39.89 o 
  -3   8  14       67.49       70.43     20.92 o 
  -2   8  14       24.48       13.32     16.56 o 
  -1   8  14       25.96       25.97     13.40 o 
   0   8  14      456.00      516.12     80.64 o 
   1   8  14       51.60       26.43     20.47 o 
 -13   9  14       20.12        0.15     16.64 o 
 -12   9  14       17.21       12.47     17.67 o 
 -11   9  14       16.38       22.71     31.55 o 
 -10   9  14        3.49       10.09     16.98 o 
  -9   9  14       56.89       78.64     23.38 o 
  -8   9  14       73.27       89.88     32.97 o 
  -7   9  14        9.89       -7.97     16.51 o 
  -6   9  14      208.58      155.92     47.54 o 
  -5   9  14       14.82      -26.48     17.65 o 
  -4   9  14       36.05        5.89     37.86 o 
  -3   9  14        8.19        7.80     17.16 o 
  -2   9  14        1.32       21.39     18.20 o 
  -1   9  14       65.43       51.94     22.49 o 
   0   9  14       44.18       65.23     25.75 o 
 -12  10  14      334.68      423.15     39.03 o 
 -11  10  14        8.00       19.37     17.62 o 
 -10  10  14      145.57      118.73     24.50 o 
  -9  10  14       11.66       -6.33     16.20 o 
  -8  10  14      437.84      509.31     42.06 o 
  -7  10  14        0.62       26.57     20.15 o 
  -6  10  14      617.05      797.96     48.27 o 
  -5  10  14        2.51       -2.28     17.26 o 
  -4  10  14      196.60      173.79     28.93 o 
  -3  10  14       18.05       13.86     19.08 o 
  -2  10  14      322.30      286.65     33.22 o 
  -9  11  14       57.06       81.38     33.75 o 
  -8  11  14       41.40       62.77     22.57 o 
  -7  11  14        9.44       20.88     17.93 o 
  -6  11  14        4.65       -9.68     16.31 o 
  -5  11  14       47.01       12.67     17.63 o 
  -4  11  14       90.06       48.55     23.09 o 
 -16   1  15      140.41      152.38     26.89 o 
 -15   1  15        0.10       23.51     18.14 o 
 -14   1  15      260.72      239.04     56.06 o 
 -13   1  15        5.35        4.24     14.98 o 
 -12   1  15      268.82      200.80     28.16 o 
 -11   1  15       25.43       35.68     17.81 o 
 -10   1  15      474.11      442.74     53.05 o 
  -9   1  15      111.81       88.84     29.89 o 
  -8   1  15      614.60      666.65     40.77 o 
  -7   1  15        6.98        6.06     16.13 o 
  -6   1  15      979.86     1114.70     56.55 o 
  -5   1  15       69.62       89.93     21.15 o 
  -4   1  15     1067.67     1091.05     59.66 o 
  -3   1  15        0.09      -10.65     14.03 o 
  -2   1  15      129.78      109.75     21.67 o 
  -1   1  15        0.39        5.87     14.76 o 
 -16   2  15       38.77       43.46     19.55 o 
 -15   2  15       16.14       13.82     19.69 o 
 -14   2  15       50.64        5.35     17.20 o 
 -13   2  15        1.84       -0.75     13.93 o 
 -12   2  15       16.89        5.76     14.06 o 
 -11   2  15       31.01       38.27     17.17 o 
 -10   2  15        1.67        9.10     15.14 o 
  -9   2  15       62.20       26.45     16.87 o 
  -8   2  15      230.59      219.60     29.27 o 
  -7   2  15       26.99       26.98     16.31 o 
  -6   2  15       22.76       29.25     17.43 o 
  -5   2  15       32.11       30.07     17.98 o 
  -4   2  15        1.38      -11.74     13.12 o 
  -3   2  15      126.33      124.21     34.65 o 
  -2   2  15        0.11       -6.54     14.23 o 
  -1   2  15       40.67       14.38     21.83 o 
 -15   3  15       78.29      137.80     30.02 o 
 -14   3  15      326.82      414.44     38.90 o 
 -13   3  15       11.48       14.38     24.48 o 
 -12   3  15      100.62       54.41     20.53 o 
 -11   3  15       62.26       73.47     21.32 o 
 -10   3  15      270.96      257.92     30.06 o 
  -9   3  15       44.41       37.68     17.24 o 
  -8   3  15      782.73      853.43     46.74 o 
  -7   3  15       65.68       64.62     20.40 o 
  -6   3  15     1231.32     1281.37     54.55 o 
  -5   3  15      162.52      187.47     38.99 o 
  -4   3  15      260.15      313.15     30.57 o 
  -3   3  15        5.84        4.41     15.50 o 
  -2   3  15      380.57      398.22     33.25 o 
  -1   3  15       20.73       -0.45     20.34 o 
 -15   4  15       14.43       43.65     19.26 o 
 -14   4  15        0.09       -0.74     15.33 o 
 -13   4  15      100.84       86.01     23.35 o 
 -12   4  15       77.85       66.44     50.04 o 
 -11   4  15        0.05       -0.45     13.95 o 
 -10   4  15        5.33        9.13     15.87 o 
  -9   4  15        0.00        0.68     15.61 o 
  -8   4  15       15.56        4.38     19.95 o 
  -7   4  15       40.54       18.17     17.19 o 
  -6   4  15      123.57      134.85     38.38 o 
  -5   4  15       58.15       49.07     19.79 o 
  -4   4  15        0.83        0.55     25.84 o 
  -3   4  15        9.49       15.55     16.90 o 
  -2   4  15       28.94        3.80     29.89 o 
  -1   4  15        2.02      -28.05     22.87 o 
 -14   5  15      197.04      155.41     38.18 o 
 -13   5  15       17.99       27.37     19.29 o 
 -12   5  15       94.25       87.23     23.35 o 
 -11   5  15       47.78       41.79     20.02 o 
 -10   5  15      322.06      324.86     33.55 o 
  -9   5  15       17.15       29.29     28.05 o 
  -8   5  15     1052.39     1069.15     53.27 o 
  -7   5  15        9.75       23.10     18.04 o 
  -6   5  15      194.36      229.62     59.40 o 
  -5   5  15       11.06       -2.95     13.85 o 
  -4   5  15      326.87      310.40     32.16 o 
  -3   5  15        0.43      -19.56     13.04 o 
  -2   5  15      245.01      252.34     29.24 o 
  -1   5  15        6.60       14.44     25.13 o 
 -14   6  15        0.58       25.05     28.99 o 
 -13   6  15        1.63        8.28     20.57 o 
 -12   6  15       10.01       20.30     18.60 o 
 -11   6  15       16.45       28.83     19.50 o 
 -10   6  15        0.80       -1.61     25.36 o 
  -9   6  15       67.63       75.74     21.64 o 
  -8   6  15       49.39       69.76     35.40 o 
  -7   6  15        4.77        5.18     16.22 o 
  -6   6  15      103.56      136.69     57.91 o 
  -5   6  15        2.06        3.62     19.95 o 
  -4   6  15        5.10       37.91     18.35 o 
  -3   6  15       31.95       34.27     18.03 o 
  -2   6  15        1.46      -14.97     14.80 o 
  -1   6  15        9.33       17.68     27.40 o 
 -13   7  15       15.37       -1.77     14.22 o 
 -12   7  15      132.90       69.24     22.09 o 
 -11   7  15       10.34       13.69     16.96 o 
 -10   7  15      146.62      133.03     26.06 o 
  -9   7  15        1.70      -20.34     14.70 o 
  -8   7  15      129.80      117.21     25.23 o 
  -7   7  15       91.28      106.04     23.78 o 
  -6   7  15      350.47      354.37     35.44 o 
  -5   7  15        1.26       -9.77     19.04 o 
  -4   7  15      146.17      203.76     40.48 o 
  -3   7  15       61.04       35.09     19.22 o 
  -2   7  15      341.19      357.84     34.89 o 
  -1   7  15        5.70       14.32     26.95 o 
 -12   8  15       36.97       44.63     56.55 o 
 -11   8  15        3.57       18.77     17.18 o 
 -10   8  15        9.24       -3.54     23.09 o 
  -9   8  15       25.32       26.18     32.26 o 
  -8   8  15       23.10       28.58     25.26 o 
  -7   8  15      132.66      173.79     52.01 o 
  -6   8  15       65.41       93.45     24.56 o 
  -5   8  15       94.34      119.99     25.54 o 
  -4   8  15        7.61       21.98     18.61 o 
  -3   8  15       43.82       84.94     23.36 o 
 -10   9  15      176.87      201.60     31.31 o 
  -9   9  15       44.23       61.90     22.33 o 
  -8   9  15      295.40      330.94     50.17 o 
  -7   9  15        6.31       -2.10     17.58 o 
  -6   9  15      310.09      332.13     36.46 o 
  -5   9  15       22.97       37.40     20.35 o 
  -4   9  15      152.21      153.01     38.61 o 
 -14   0  16      593.15      705.97     61.21 o 
 -13   0  16      277.46      318.56     47.48 o 
 -12   0  16      191.82      257.41     45.80 o 
 -11   0  16       17.52       27.01     25.46 o 
 -10   0  16      495.97      452.90     55.25 o 
  -9   0  16        3.04      -24.68     16.45 o 
  -8   0  16       21.63        1.68     23.90 o 
  -7   0  16      124.06      173.66     40.03 o 
  -6   0  16      477.58      524.54     55.38 o 
  -5   0  16      344.33      318.62     46.57 o 
  -4   0  16      327.57      438.26     50.65 o 
  -3   0  16       26.05       27.59     25.72 o 
  -2   0  16      146.93      152.35     36.01 o 
 -14   1  16        0.04        7.26     14.38 o 
 -13   1  16        0.48        4.59     14.51 o 
 -12   1  16       59.56       25.85     18.30 o 
 -11   1  16      127.22      126.43     25.21 o 
 -10   1  16       11.10       -5.55     15.65 o 
  -9   1  16      107.87      121.27     24.60 o 
  -8   1  16       44.47       13.61     21.96 o 
  -7   1  16        0.00        0.96     26.91 o 
  -6   1  16      157.33      180.07     45.96 o 
  -5   1  16      136.82      127.66     24.78 o 
  -4   1  16       23.14       43.33     23.84 o 
  -3   1  16        9.80        6.77     14.52 o 
  -2   1  16       13.46        3.14     16.51 o 
 -14   2  16      350.51      323.98     57.97 o 
 -13   2  16        0.28       -2.86     13.07 o 
 -12   2  16      328.94      335.89     35.07 o 
 -11   2  16        0.66        6.89     16.18 o 
 -10   2  16       35.40       22.66     16.95 o 
  -9   2  16       12.96        6.21     16.49 o 
  -8   2  16      712.78      746.62     45.10 o 
  -7   2  16       51.14        3.04     19.63 o 
  -6   2  16      242.35      226.05     31.22 o 
  -5   2  16      233.03      321.14     33.03 o 
  -4   2  16      153.64      165.44     26.33 o 
  -3   2  16      316.99      373.00     34.98 o 
  -2   2  16      289.73      272.46     40.52 o 
 -13   3  16        0.08       14.44     15.06 o 
 -12   3  16        6.72        4.76     16.05 o 
 -11   3  16        5.09       34.85     18.52 o 
 -10   3  16        2.23      -11.71     13.72 o 
  -9   3  16        0.56       -8.69     24.06 o 
  -8   3  16      148.66      177.90     28.30 o 
  -7   3  16       11.92        4.45     15.26 o 
  -6   3  16        1.93       -9.16     15.48 o 
  -5   3  16        0.25      -11.69     15.53 o 
  -4   3  16       39.08       21.33     18.06 o 
  -3   3  16        0.54      -21.78     14.52 o 
  -2   3  16        5.65       -9.41     24.39 o 
 -13   4  16       34.84       20.43     15.74 o 
 -12   4  16       85.80       71.84     21.41 o 
 -11   4  16        7.56       22.30     16.51 o 
 -10   4  16      213.28      146.01     26.56 o 
  -9   4  16       17.66       44.21     19.12 o 
  -8   4  16       90.34       54.56     20.77 o 
  -7   4  16        0.15       -7.64     16.55 o 
  -6   4  16      200.86      226.54     30.45 o 
  -5   4  16        6.43      -12.16     27.59 o 
  -4   4  16      454.61      474.57     38.38 o 
  -3   4  16      151.04      128.51     28.57 o 
 -12   5  16       35.24       47.98     54.15 o 
 -11   5  16       25.01        6.73     16.39 o 
 -10   5  16       11.08        3.43     30.93 o 
  -9   5  16      120.62      127.24     25.05 o 
  -8   5  16        1.86       -2.81     15.51 o 
  -7   5  16       33.97       28.67     18.61 o 
  -6   5  16       16.00       18.80     17.82 o 
  -5   5  16        4.01        2.29     16.00 o 
  -4   5  16        4.54       -4.12     16.65 o 
  -3   5  16       30.25       16.60     19.02 o 
 -11   6  16       11.05      -17.40     11.60 o 
 -10   6  16       13.47      -21.53     14.36 o 
  -9   6  16        0.13        5.27     19.21 o 
  -8   6  16       39.85        9.23     18.27 o 
  -7   6  16       52.18       43.85     19.26 o 
  -6   6  16      311.12      380.58     48.16 o 
  -5   6  16      225.03      245.88     31.75 o 
  -8   7  16       12.76       25.02     20.23 o 
  -7   7  16       15.80       10.85     18.95 o 
 -10   1  17      135.51      149.63     29.04 o 
  -9   1  17       16.62        6.78     17.21 o 
  -8   1  17       22.31       11.22     16.43 o 
  -7   1  17       10.07       -9.15     14.57 o 
  -9   2  17       11.35       -4.32     17.37 o 
  -8   2  17       66.99       73.45     22.63 o 
                                                 
